# Supplementary material for: Identification and Validation of a Potent Multi-lncRNA Molecular Model for Predicting Gastric Cancer Prognosis
Source: Front Genet. 2021 Dec 20;12:607748. doi: 10.3389/fgene.2021.607748 (PMC8720998; doi:10.3389/fgene.2021.607748)
Supplement: Supplementary file 2 [file Table2.XLSX]

## Sheet: Table 1 DE_mRNA
gene_id	baseMean	log2FoldChange	lfcSE	stat	pvalue	padj	gene_name	gene_biotype
ENSG00000004776	14166.3	2.69722	0.437112	6.17054	6.80592e-10	8.47065e-09	HSPB6	protein_coding
ENSG00000004799	7524.19	2.73767	0.319092	8.57958	9.52224e-18	4.57502e-16	PDK4	protein_coding
ENSG00000005073	273.552	-4.77645	0.392262	-12.1767	4.13855e-34	2.32102e-31	HOXA11	protein_coding
ENSG00000005421	44.7232	-2.37675	0.44041	-5.39668	6.78845e-08	5.77376e-07	PON1	protein_coding
ENSG00000005981	150.616	-3.63186	0.55163	-6.58387	4.58349e-11	7.03086e-10	ASB4	protein_coding
ENSG00000006059	4.99558	3.05723	0.814637	3.75288	0.000174817	0.000702385	KRT33A	protein_coding
ENSG00000006128	90.4079	2.19956	0.589944	3.72843	0.000192678	0.000765388	TAC1	protein_coding
ENSG00000006377	107.657	-3.32317	0.46589	-7.13296	9.82308e-13	2.01043e-11	DLX6	protein_coding
ENSG00000006747	1115.82	2.00745	0.283234	7.08761	1.36452e-12	2.72359e-11	SCIN	protein_coding
ENSG00000007038	712.233	-3.34214	0.441999	-7.56142	3.98699e-14	1.04178e-12	PRSS21	protein_coding
ENSG00000007216	1091.35	3.25472	0.538818	6.04049	1.53651e-09	1.78889e-08	SLC13A2	protein_coding
ENSG00000007350	133.025	-3.97253	0.517807	-7.67183	1.69559e-14	4.75179e-13	TKTL1	protein_coding
ENSG00000007952	577.185	-4.03331	0.3985	-10.1212	4.44816e-24	5.74612e-22	NOX1	protein_coding
ENSG00000008196	30.5557	5.48312	0.507694	10.8001	3.44004e-27	7.3241e-25	TFAP2B	protein_coding
ENSG00000008300	1533	-2.50921	0.23041	-10.8902	1.28328e-27	2.86483e-25	CELSR3	protein_coding
ENSG00000011426	4132.01	-2.022	0.16533	-12.2301	2.14561e-34	1.24902e-31	ANLN	protein_coding
ENSG00000011677	200.43	-2.49018	0.576069	-4.32271	1.54122e-05	8.00875e-05	GABRA3	protein_coding
ENSG00000012223	9362.69	2.7147	0.471291	5.76013	8.40501e-09	8.52326e-08	LTF	protein_coding
ENSG00000013016	1184.74	2.00469	0.221459	9.05218	1.40138e-19	9.2041e-18	EHD3	protein_coding
ENSG00000015592	8.65494	2.60078	0.404912	6.42306	1.33562e-10	1.90162e-09	STMN4	protein_coding
ENSG00000016490	2379.08	3.37225	0.705122	4.78251	1.73118e-06	1.10436e-05	CLCA1	protein_coding
ENSG00000016602	2341.3	3.93754	0.684922	5.74889	8.98332e-09	9.05579e-08	CLCA4	protein_coding
ENSG00000018236	745.839	2.05045	0.406274	5.04696	4.48891e-07	3.20901e-06	CNTN1	protein_coding
ENSG00000018625	1012.44	3.07705	0.433011	7.10616	1.19312e-12	2.40338e-11	ATP1A2	protein_coding
ENSG00000019102	4564.99	2.54376	0.361022	7.04601	1.84124e-12	3.57883e-11	VSIG2	protein_coding
ENSG00000019186	89.7869	-2.91949	0.469771	-6.21472	5.14172e-10	6.54825e-09	CYP24A1	protein_coding
ENSG00000021488	480.851	2.964	0.418765	7.07796	1.46293e-12	2.89987e-11	SLC7A9	protein_coding
ENSG00000022267	11188.5	2.72353	0.342441	7.95327	1.81656e-15	6.04484e-14	FHL1	protein_coding
ENSG00000029559	77.359	-6.78406	0.527693	-12.8561	7.9524e-38	8.12699e-35	IBSP	protein_coding
ENSG00000034971	745.949	5.13452	0.541374	9.48424	2.44151e-21	2.09478e-19	MYOC	protein_coding
ENSG00000036473	458.532	2.90481	0.51557	5.63417	1.75906e-08	1.68287e-07	OTC	protein_coding
ENSG00000036672	360.947	2.47523	0.248378	9.96556	2.15646e-23	2.52344e-21	USP2	protein_coding
ENSG00000037965	168.114	-3.82486	0.317793	-12.0357	2.30629e-33	1.20385e-30	HOXC8	protein_coding
ENSG00000042304	4.30818	-2.11148	0.562817	-3.75164	0.000175684	0.000705499	C2orf83	protein_coding
ENSG00000043355	456.528	-3.31807	0.443134	-7.48772	7.00814e-14	1.76115e-12	ZIC2	protein_coding
ENSG00000044012	94.7735	4.56731	0.510894	8.93984	3.89718e-19	2.37697e-17	GUCA2B	protein_coding
ENSG00000046653	581.392	2.82993	0.235919	11.9953	3.75842e-33	1.81939e-30	GPM6B	protein_coding
ENSG00000046774	54.6792	-7.18132	1.03684	-6.92618	4.32347e-12	7.90037e-11	MAGEC2	protein_coding
ENSG00000047936	100.429	-3.44948	0.444608	-7.75846	8.5968e-15	2.53918e-13	ROS1	protein_coding
ENSG00000048462	208.202	2.79735	0.328115	8.5255	1.5215e-17	7.02516e-16	TNFRSF17	protein_coding
ENSG00000048540	438.775	2.42481	0.304068	7.97458	1.52895e-15	5.14363e-14	LMO3	protein_coding
ENSG00000050030	101.291	2.11745	0.355457	5.957	2.56918e-09	2.87964e-08	NEXMIF	protein_coding
ENSG00000050344	4321.79	-2.24502	0.160389	-13.9974	1.61735e-44	3.38084e-41	NFE2L3	protein_coding
ENSG00000053328	167.144	2.48227	0.351603	7.05988	1.66649e-12	3.27235e-11	METTL24	protein_coding
ENSG00000053438	390.112	2.13883	0.343151	6.2329	4.57868e-10	5.90312e-09	NNAT	protein_coding
ENSG00000057149	1747.19	4.26442	0.74988	5.6868	1.29439e-08	1.26868e-07	SERPINB3	protein_coding
ENSG00000058085	13353.1	-2.44446	0.244214	-10.0095	1.38464e-23	1.6757e-21	LAMC2	protein_coding
ENSG00000058866	440.078	2.11319	0.272846	7.74499	9.55906e-15	2.80001e-13	DGKG	protein_coding
ENSG00000059915	1348.56	2.95907	0.34302	8.62653	6.32406e-18	3.15435e-16	PSD	protein_coding
ENSG00000060566	1570.5	3.90748	0.447404	8.73368	2.46515e-18	1.30909e-16	CREB3L3	protein_coding
ENSG00000060718	1667.98	-5.9651	0.383705	-15.546	1.69273e-54	1.11207e-50	COL11A1	protein_coding
ENSG00000062096	16.7873	2.78624	0.475485	5.85979	4.6346e-09	4.95665e-08	ARSF	protein_coding
ENSG00000064205	193.588	3.11611	0.343427	9.07357	1.15184e-19	7.67695e-18	WISP2	protein_coding
ENSG00000065320	2504.19	2.11558	0.28678	7.37699	1.61908e-13	3.85394e-12	NTN1	protein_coding
ENSG00000065328	753.05	-2.22839	0.187265	-11.8996	1.18878e-32	5.30774e-30	MCM10	protein_coding
ENSG00000065534	31192.7	2.03462	0.346453	5.8727	4.28756e-09	4.61339e-08	MYLK	protein_coding
ENSG00000066279	2585.15	-2.01593	0.183401	-10.9919	4.17993e-28	9.85779e-26	ASPM	protein_coding
ENSG00000067840	328.052	2.33787	0.319313	7.32157	2.45094e-13	5.62445e-12	PDZD4	protein_coding
ENSG00000068976	373.179	3.05198	0.327854	9.30898	1.2907e-20	9.7147e-19	PYGM	protein_coding
ENSG00000068985	18.8001	-3.77442	0.655778	-5.75564	8.63153e-09	8.73755e-08	PAGE1	protein_coding
ENSG00000069011	6353.55	2.09902	0.235537	8.91164	5.02841e-19	3.01888e-17	PITX1	protein_coding
ENSG00000070808	68.1974	2.44329	0.295032	8.28143	1.21709e-16	4.90977e-15	CAMK2A	protein_coding
ENSG00000071539	1405.6	-2.21913	0.184728	-12.0129	3.03819e-33	1.5187e-30	TRIP13	protein_coding
ENSG00000071991	243.69	2.72143	0.419226	6.49155	8.49568e-11	1.24506e-09	CDH19	protein_coding
ENSG00000072163	3001.16	2.24967	0.28093	8.00795	1.16633e-15	3.97901e-14	LIMS2	protein_coding
ENSG00000072195	2260.15	2.22218	0.356538	6.23267	4.58556e-10	5.90868e-09	SPEG	protein_coding
ENSG00000073067	2357.54	-3.42951	0.462518	-7.41485	1.2176e-13	2.95955e-12	CYP2W1	protein_coding
ENSG00000073282	600.047	2.84723	0.471444	6.03939	1.54698e-09	1.80017e-08	TP63	protein_coding
ENSG00000074276	4334.44	2.31428	0.362563	6.38311	1.73531e-10	2.41316e-09	CDHR2	protein_coding
ENSG00000075035	348.115	2.43972	0.409399	5.95927	2.53374e-09	2.84268e-08	WSCD2	protein_coding
ENSG00000075073	1575.14	2.30558	0.441845	5.21808	1.80791e-07	1.40538e-06	TACR2	protein_coding
ENSG00000075290	19.8354	-2.10473	0.313791	-6.70744	1.98066e-11	3.23921e-10	WNT8B	protein_coding
ENSG00000075673	58.1547	3.86637	0.5231	7.39126	1.45447e-13	3.48738e-12	ATP12A	protein_coding
ENSG00000075891	24.0481	-3.46584	0.516937	-6.70456	2.02016e-11	3.29678e-10	PAX2	protein_coding
ENSG00000076351	697.2	2.20726	0.205125	10.7605	5.28685e-27	1.0758e-24	SLC46A1	protein_coding
ENSG00000077009	10.6953	2.00115	0.459374	4.35626	1.32304e-05	6.97912e-05	NMRK2	protein_coding
ENSG00000077522	257.117	2.96069	0.453381	6.53026	6.56577e-11	9.83219e-10	ACTN2	protein_coding
ENSG00000077935	80.9953	-2.10383	0.327577	-6.42239	1.34149e-10	1.9088e-09	SMC1B	protein_coding
ENSG00000077943	1607	2.1147	0.298953	7.07367	1.50893e-12	2.98334e-11	ITGA8	protein_coding
ENSG00000078098	931.193	-2.87187	0.245828	-11.6824	1.56717e-31	5.85944e-29	FAP	protein_coding
ENSG00000078399	265.654	-3.80377	0.395619	-9.61473	6.92898e-22	6.45041e-20	HOXA9	protein_coding
ENSG00000078549	101.136	3.16669	0.376695	8.40652	4.22352e-17	1.81355e-15	ADCYAP1R1	protein_coding
ENSG00000078579	38.6872	-2.99491	0.53916	-5.55478	2.77968e-08	2.56073e-07	FGF20	protein_coding
ENSG00000078898	81.7592	3.51634	0.747644	4.70324	2.5607e-06	1.5809e-05	BPIFB2	protein_coding
ENSG00000080224	43.1658	2.89813	0.424725	6.82355	8.88153e-12	1.54948e-10	EPHA6	protein_coding
ENSG00000080511	36.1525	-5.7189	0.557245	-10.2628	1.03653e-24	1.50848e-22	RDH8	protein_coding
ENSG00000080618	10.0741	-2.01496	0.408326	-4.93469	8.02785e-07	5.4824e-06	CPB2	protein_coding
ENSG00000081051	59.7438	-2.98846	0.592301	-5.04551	4.52305e-07	3.23192e-06	AFP	protein_coding
ENSG00000081277	3574.18	3.46311	0.582783	5.94237	2.80934e-09	3.12596e-08	PKP1	protein_coding
ENSG00000081479	82.2538	-2.3289	0.447618	-5.20287	1.96229e-07	1.51616e-06	LRP2	protein_coding
ENSG00000082175	284.302	2.06262	0.294868	6.99508	2.65113e-12	5.0401e-11	PGR	protein_coding
ENSG00000082293	79.6359	2.11893	0.378207	5.60257	2.11199e-08	1.98866e-07	COL19A1	protein_coding
ENSG00000083782	59.2488	-4.1858	0.523633	-7.99377	1.30876e-15	4.42878e-14	EPYC	protein_coding
ENSG00000084453	49.2537	-4.07455	0.458041	-8.89561	5.81017e-19	3.44328e-17	SLCO1A2	protein_coding
ENSG00000084674	9044.51	4.89509	0.584175	8.37949	5.31581e-17	2.24278e-15	APOB	protein_coding
ENSG00000085741	670.7	-2.25469	0.430159	-5.24152	1.59259e-07	1.25282e-06	WNT11	protein_coding
ENSG00000086570	650.816	3.1011	0.486021	6.38059	1.76404e-10	2.45089e-09	FAT2	protein_coding
ENSG00000087116	4523.26	-2.68442	0.224165	-11.9752	4.79413e-33	2.24972e-30	ADAMTS2	protein_coding
ENSG00000087128	750.21	4.28332	0.767845	5.57836	2.42796e-08	2.26255e-07	TMPRSS11E	protein_coding
ENSG00000087258	1593.04	2.19317	0.342456	6.40422	1.51137e-10	2.12749e-09	GNAO1	protein_coding
ENSG00000088305	632.676	-2.34634	0.23551	-9.96283	2.21661e-23	2.5807e-21	DNMT3B	protein_coding
ENSG00000088325	6519.86	-2.18096	0.181421	-12.0215	2.73816e-33	1.38376e-30	TPX2	protein_coding
ENSG00000088386	945.725	3.43705	0.453163	7.58457	3.3358e-14	8.86233e-13	SLC15A1	protein_coding
ENSG00000088726	318.85	3.54015	0.549124	6.4469	1.14161e-10	1.64526e-09	TMEM40	protein_coding
ENSG00000088882	1095.28	-2.15133	0.24712	-8.70558	3.15945e-18	1.6511e-16	CPXM1	protein_coding
ENSG00000088926	33.8234	2.64471	0.483898	5.46543	4.61777e-08	4.06356e-07	F11	protein_coding
ENSG00000089250	139.761	2.89205	0.396141	7.30057	2.86561e-13	6.50141e-12	NOS1	protein_coding
ENSG00000090402	5703.54	3.89208	0.543074	7.16677	7.67903e-13	1.6052e-11	SI	protein_coding
ENSG00000090512	22.9055	3.95814	0.737297	5.36845	7.94152e-08	6.65479e-07	FETUB	protein_coding
ENSG00000090932	44.1625	-2.15248	0.401126	-5.36609	8.04617e-08	6.73389e-07	DLL3	protein_coding
ENSG00000091128	35.2284	2.70776	0.303555	8.92019	4.65505e-19	2.80572e-17	LAMB4	protein_coding
ENSG00000091129	995.598	-2.10189	0.318282	-6.60386	4.00582e-11	6.22364e-10	NRCAM	protein_coding
ENSG00000091138	1064.52	2.42891	0.525864	4.6189	3.85783e-06	2.28685e-05	SLC26A3	protein_coding
ENSG00000091482	194.399	3.02872	0.57522	5.26533	1.39938e-07	1.11553e-06	SMPX	protein_coding
ENSG00000091622	1581.37	2.09515	0.258114	8.11715	4.77255e-16	1.72547e-14	PITPNM3	protein_coding
ENSG00000092009	32.874	2.32262	0.427398	5.43432	5.50072e-08	4.7586e-07	CMA1	protein_coding
ENSG00000092096	856.841	2.0139	0.246531	8.16895	3.11096e-16	1.17364e-14	SLC22A17	protein_coding
ENSG00000092295	1907.76	3.63207	0.535597	6.78135	1.19056e-11	2.03084e-10	TGM1	protein_coding
ENSG00000092853	968.651	-2.30658	0.163068	-14.1449	2.0088e-45	4.86214e-42	CLSPN	protein_coding
ENSG00000094796	14.7518	2.84571	0.961587	2.95939	0.0030825	0.00865012	KRT31	protein_coding
ENSG00000094804	2365.6	-2.33652	0.238299	-9.805	1.07145e-22	1.12497e-20	CDC6	protein_coding
ENSG00000095637	12962.7	2.12294	0.324311	6.54601	5.90957e-11	8.89297e-10	SORBS1	protein_coding
ENSG00000095713	123.548	2.08479	0.384537	5.42155	5.90838e-08	5.08448e-07	CRTAC1	protein_coding
ENSG00000095739	1586.59	-2.66537	0.330124	-8.07384	6.81184e-16	2.40417e-14	BAMBI	protein_coding
ENSG00000095752	395.673	-4.05604	0.364693	-11.1218	9.83021e-29	2.53973e-26	IL11	protein_coding
ENSG00000095932	6405.89	2.27096	0.338586	6.70719	1.98411e-11	3.24369e-10	SMIM24	protein_coding
ENSG00000095970	581.322	-2.75741	0.245411	-11.2359	2.7173e-29	7.48284e-27	TREM2	protein_coding
ENSG00000095981	13.9015	3.35461	0.669202	5.01286	5.36279e-07	3.77915e-06	KCNK16	protein_coding
ENSG00000096006	1518.25	4.41223	0.722117	6.11013	9.95475e-10	1.19749e-08	CRISP3	protein_coding
ENSG00000096088	208978	2.74305	0.587572	4.66845	3.03478e-06	1.84291e-05	PGC	protein_coding
ENSG00000096395	55.7114	3.12795	0.712364	4.39095	1.12857e-05	6.05257e-05	MLN	protein_coding
ENSG00000099399	37.228	-2.29262	0.725593	-3.15966	0.00157956	0.0048521	MAGEB2	protein_coding
ENSG00000099715	8.58435	2.01516	0.466131	4.32316	1.5381e-05	7.99665e-05	PCDH11Y	protein_coding
ENSG00000099834	8717.22	2.45777	0.306496	8.01894	1.06664e-15	3.66066e-14	CDHR5	protein_coding
ENSG00000099860	2669.92	2.25462	0.194931	11.5663	6.1075e-31	2.06523e-28	GADD45B	protein_coding
ENSG00000099953	6100.72	-4.25082	0.302434	-14.0554	7.13932e-45	1.56344e-41	MMP11	protein_coding
ENSG00000099958	2052.55	2.46403	0.281163	8.76371	1.88929e-18	1.01858e-16	DERL3	protein_coding
ENSG00000099994	1478.69	2.00571	0.240134	8.3525	6.68343e-17	2.78909e-15	SUSD2	protein_coding
ENSG00000100170	4466.09	2.58033	0.320616	8.04805	8.41229e-16	2.92636e-14	SLC5A1	protein_coding
ENSG00000100191	67.1871	3.47763	0.261956	13.2757	3.20414e-40	4.09311e-37	SLC5A4	protein_coding
ENSG00000100197	217.072	2.69249	0.261959	10.2783	8.82725e-25	1.3053e-22	CYP2D6	protein_coding
ENSG00000100253	66.5042	-2.7253	0.405343	-6.72343	1.77498e-11	2.92992e-10	MIOX	protein_coding
ENSG00000100341	2.59155	-2.6904	0.629409	-4.27449	1.91576e-05	9.74794e-05	PNPLA5	protein_coding
ENSG00000100373	122.801	-3.29569	0.460517	-7.15649	8.27701e-13	1.7177e-11	UPK3A	protein_coding
ENSG00000100473	403.654	-2.01108	0.310896	-6.46866	9.88747e-11	1.43485e-09	COCH	protein_coding
ENSG00000100557	212.016	-4.56834	0.460468	-9.92108	3.37081e-23	3.80877e-21	C14orf105	protein_coding
ENSG00000100628	1144.23	2.09119	0.326094	6.41284	1.42836e-10	2.02053e-09	ASB2	protein_coding
ENSG00000100842	516.461	2.1147	0.238621	8.86219	7.84574e-19	4.52143e-17	EFS	protein_coding
ENSG00000100867	338.652	-2.89662	0.404676	-7.15789	8.19298e-13	1.70334e-11	DHRS2	protein_coding
ENSG00000100889	3282.52	2.37132	0.187056	12.6771	7.92338e-37	6.8751e-34	PCK2	protein_coding
ENSG00000101057	6179.9	-2.0691	0.210002	-9.85276	6.66899e-23	7.18252e-21	MYBL2	protein_coding
ENSG00000101074	25.2116	-2.93511	0.389364	-7.53823	4.76393e-14	1.23219e-12	R3HDML	protein_coding
ENSG00000101104	1400.06	-2.51177	0.221257	-11.3523	7.2263e-30	2.13028e-27	PABPC1L	protein_coding
ENSG00000101115	457.663	-4.95689	0.352072	-14.0792	5.0988e-45	1.17242e-41	SALL4	protein_coding
ENSG00000101197	71.4248	-3.95137	0.384909	-10.2657	1.00556e-24	1.46805e-22	BIRC7	protein_coding
ENSG00000101255	2026.57	-2.06616	0.258217	-8.00164	1.22776e-15	4.18237e-14	TRIB3	protein_coding
ENSG00000101282	118.919	-2.89483	0.484155	-5.97912	2.2434e-09	2.5405e-08	RSPO4	protein_coding
ENSG00000101335	50218.3	2.64914	0.330408	8.01778	1.07673e-15	3.69251e-14	MYL9	protein_coding
ENSG00000101441	51.4868	-5.74633	0.497124	-11.5592	6.63527e-31	2.22732e-28	CST4	protein_coding
ENSG00000101605	606.202	2.10719	0.288274	7.30968	2.67788e-13	6.10865e-12	MYOM1	protein_coding
ENSG00000101938	1103.54	2.32419	0.407249	5.70705	1.14949e-08	1.13929e-07	CHRDL1	protein_coding
ENSG00000102243	220.73	-3.16426	0.536815	-5.8945	3.7581e-09	4.08093e-08	VGLL1	protein_coding
ENSG00000102313	23.4561	-3.08573	0.441021	-6.9968	2.61882e-12	4.98279e-11	ITIH6	protein_coding
ENSG00000102349	361.201	2.11814	0.236508	8.95591	3.36952e-19	2.08837e-17	KLF8	protein_coding
ENSG00000102539	45.3928	3.17776	0.46944	6.76925	1.29449e-11	2.19186e-10	MLNR	protein_coding
ENSG00000102547	1204.64	2.08895	0.204772	10.2014	1.95487e-24	2.72426e-22	CAB39L	protein_coding
ENSG00000102683	20.5744	2.49331	0.36201	6.88741	5.68173e-12	1.01987e-10	SGCG	protein_coding
ENSG00000102794	8.34127	-2.90562	0.470831	-6.17126	6.77477e-10	8.43645e-09	ACOD1	protein_coding
ENSG00000102854	7652.92	-3.07099	0.377206	-8.14143	3.90628e-16	1.44291e-14	MSLN	protein_coding
ENSG00000103034	423.627	2.04377	0.239919	8.51857	1.61532e-17	7.42113e-16	NDRG4	protein_coding
ENSG00000103355	107.815	-2.85283	0.413686	-6.89613	5.34374e-12	9.62207e-11	PRSS33	protein_coding
ENSG00000103888	4854.27	-3.71512	0.31795	-11.6846	1.52825e-31	5.76075e-29	CEMIP	protein_coding
ENSG00000104055	48.329	3.28511	0.586652	5.59976	2.14648e-08	2.01866e-07	TGM5	protein_coding
ENSG00000104327	206.214	-2.96664	0.454859	-6.52211	6.93271e-11	1.03315e-09	CALB1	protein_coding
ENSG00000104332	1816.19	2.64684	0.396358	6.6779	2.42398e-11	3.91275e-10	SFRP1	protein_coding
ENSG00000104435	199.387	2.22547	0.400114	5.5621	2.66553e-08	2.46498e-07	STMN2	protein_coding
ENSG00000104722	44.9564	2.81309	0.340516	8.26125	1.44153e-16	5.71638e-15	NEFM	protein_coding
ENSG00000104755	4.55567	-2.36853	0.68655	-3.44991	0.000560782	0.00196819	ADAM2	protein_coding
ENSG00000104760	73.0343	-3.29506	0.52046	-6.33104	2.43508e-10	3.30143e-09	FGL1	protein_coding
ENSG00000104808	135.188	2.62762	0.270732	9.7056	2.85388e-22	2.85313e-20	DHDH	protein_coding
ENSG00000104827	2.95438	-2.41522	0.687658	-3.51224	0.000444341	0.00160383	CGB3	protein_coding
ENSG00000104879	54.3292	3.41011	0.321178	10.6175	2.47096e-26	4.52727e-24	CKM	protein_coding
ENSG00000104899	267.059	-3.04639	0.327489	-9.30228	1.3747e-20	1.033e-18	AMH	protein_coding
ENSG00000105173	1317.66	-2.62973	0.294224	-8.93783	3.96873e-19	2.4174e-17	CCNE1	protein_coding
ENSG00000105219	154.467	-2.5695	0.338188	-7.59785	3.01095e-14	8.05513e-13	CNTD2	protein_coding
ENSG00000105369	3459.87	2.48107	0.377147	6.57852	4.75149e-11	7.27159e-10	CD79A	protein_coding
ENSG00000105398	308.823	2.42417	0.61796	3.92287	8.75022e-05	0.000379341	SULT2A1	protein_coding
ENSG00000105427	4203.68	3.88901	0.528577	7.35752	1.87365e-13	4.38501e-12	CNFN	protein_coding
ENSG00000105464	3170.43	-2.49421	0.254796	-9.78906	1.25452e-22	1.30279e-20	GRIN2D	protein_coding
ENSG00000105641	1381.97	3.40644	0.501993	6.78583	1.15421e-11	1.97323e-10	SLC5A5	protein_coding
ENSG00000105664	1212.36	-3.57394	0.397436	-8.99248	2.41723e-19	1.53541e-17	COMP	protein_coding
ENSG00000105668	134.796	3.8293	0.50068	7.6482	2.03807e-14	5.60901e-13	UPK1A	protein_coding
ENSG00000105675	5478.4	4.76464	0.700576	6.80103	1.03875e-11	1.78847e-10	ATP4A	protein_coding
ENSG00000105737	338.86	2.07151	0.3266	6.34263	2.2587e-10	3.07954e-09	GRIK5	protein_coding
ENSG00000105894	702.02	2.31116	0.256613	9.00642	2.12892e-19	1.35979e-17	PTN	protein_coding
ENSG00000105989	423.832	-4.46199	0.300909	-14.8283	9.60877e-50	3.6824e-46	WNT2	protein_coding
ENSG00000106031	1447.76	-3.16085	0.375416	-8.41958	3.77822e-17	1.64228e-15	HOXA13	protein_coding
ENSG00000106038	103.543	-4.89145	0.513288	-9.52965	1.57815e-21	1.40108e-19	EVX1	protein_coding
ENSG00000106366	6852.99	-2.03918	0.266285	-7.65791	1.88989e-14	5.24833e-13	SERPINE1	protein_coding
ENSG00000106483	5589.51	-3.10427	0.352571	-8.80467	1.31244e-18	7.24566e-17	SFRP4	protein_coding
ENSG00000106484	3467.37	-2.08901	0.189158	-11.0437	2.35145e-28	5.69151e-26	MEST	protein_coding
ENSG00000106536	170.308	-2.84881	0.478183	-5.95757	2.56017e-09	2.87024e-08	POU6F2	protein_coding
ENSG00000106648	7.61286	-2.84021	0.622338	-4.56378	5.02399e-06	2.90222e-05	GALNTL5	protein_coding
ENSG00000106853	2659.62	2.02349	0.17711	11.425	3.1352e-30	9.742e-28	PTGR1	protein_coding
ENSG00000107187	4.03269	-2.27121	0.571227	-3.97602	7.00794e-05	0.000311142	LHX3	protein_coding
ENSG00000107295	50.3612	2.72853	0.450842	6.05207	1.42993e-09	1.67497e-08	SH3GL2	protein_coding
ENSG00000107593	36.8974	-2.34579	0.269568	-8.70204	3.25967e-18	1.70154e-16	PKD2L1	protein_coding
ENSG00000107984	1450.5	-2.88381	0.486966	-5.92199	3.18065e-09	3.49765e-08	DKK1	protein_coding
ENSG00000108018	117.602	2.51543	0.372358	6.75542	1.42423e-11	2.39042e-10	SORCS1	protein_coding
ENSG00000108231	32.4043	2.63953	0.391788	6.73714	1.61532e-11	2.68531e-10	LGI1	protein_coding
ENSG00000108242	1218.16	2.12869	0.322937	6.59166	4.3493e-11	6.71193e-10	CYP2C18	protein_coding
ENSG00000108244	1591.85	-4.08949	0.466229	-8.77141	1.76445e-18	9.55754e-17	KRT23	protein_coding
ENSG00000108381	160.94	2.35013	0.266527	8.81758	1.16955e-18	6.51155e-17	ASPA	protein_coding
ENSG00000108576	155.778	3.87259	0.343753	11.2656	1.93959e-29	5.54023e-27	SLC6A4	protein_coding
ENSG00000108602	4694.46	2.93326	0.365737	8.02014	1.05628e-15	3.62781e-14	ALDH3A1	protein_coding
ENSG00000108688	34.3315	-3.91682	0.4407	-8.88772	6.23782e-19	3.66835e-17	CCL7	protein_coding
ENSG00000108759	15.3632	3.51359	0.737469	4.76439	1.89429e-06	1.19828e-05	KRT32	protein_coding
ENSG00000108813	119.214	-2.38049	0.332693	-7.15521	8.35446e-13	1.73221e-11	DLX4	protein_coding
ENSG00000108821	252482	-2.96893	0.239457	-12.3986	2.65941e-35	1.82539e-32	COL1A1	protein_coding
ENSG00000108823	476.912	2.65726	0.339679	7.82284	5.16431e-15	1.58331e-13	SGCA	protein_coding
ENSG00000108839	369.658	3.91827	0.273709	14.3154	1.75278e-46	4.74157e-43	ALOX12	protein_coding
ENSG00000108849	5.76985	2.59909	0.478364	5.43328	5.53272e-08	4.78539e-07	PPY	protein_coding
ENSG00000108924	692.445	2.9622	0.313201	9.45783	3.14404e-21	2.64113e-19	HLF	protein_coding
ENSG00000109061	9.08658	-2.28518	0.503188	-4.54141	5.58804e-06	3.1975e-05	MYH1	protein_coding
ENSG00000109101	98.8852	2.99885	0.468021	6.40752	1.47907e-10	2.08457e-09	FOXN1	protein_coding
ENSG00000109132	14.2829	3.18814	0.554377	5.75085	8.87943e-09	8.95891e-08	PHOX2B	protein_coding
ENSG00000109182	129.019	4.16675	0.710061	5.86816	4.40647e-09	4.73027e-08	CWH43	protein_coding
ENSG00000109846	2145.1	2.55418	0.302262	8.45022	2.90748e-17	1.27951e-15	CRYAB	protein_coding
ENSG00000109906	481.162	2.80071	0.354544	7.89945	2.8013e-15	8.99625e-14	ZBTB16	protein_coding
ENSG00000110148	210.26	2.78884	0.525806	5.30392	1.1334e-07	9.17979e-07	CCKBR	protein_coding
ENSG00000110244	7950.59	6.50417	0.745135	8.72885	2.57266e-18	1.35655e-16	APOA4	protein_coding
ENSG00000110245	1489.82	5.54641	0.713357	7.77508	7.54007e-15	2.24435e-13	APOC3	protein_coding
ENSG00000110975	12.3712	2.09236	0.452994	4.61895	3.85681e-06	2.28654e-05	SYT10	protein_coding
ENSG00000111012	272.898	-2.086	0.216824	-9.62067	6.5402e-22	6.12567e-20	CYP27B1	protein_coding
ENSG00000111262	130.352	3.11432	0.575567	5.41088	6.27157e-08	5.37891e-07	KCNA1	protein_coding
ENSG00000111405	264.635	4.81591	0.50569	9.52343	1.67551e-21	1.48465e-19	ENDOU	protein_coding
ENSG00000111700	146.501	-5.28404	0.573176	-9.21887	3.00237e-20	2.18125e-18	SLCO1B3	protein_coding
ENSG00000111701	316.395	3.07107	0.405445	7.57457	3.60327e-14	9.507e-13	APOBEC1	protein_coding
ENSG00000111713	60.9965	4.79719	0.473399	10.1335	3.92327e-24	5.12567e-22	GYS2	protein_coding
ENSG00000111981	72.3963	-3.29102	0.34175	-9.62992	5.97768e-22	5.65641e-20	ULBP1	protein_coding
ENSG00000112186	1125.33	2.09701	0.27417	7.6486	2.03182e-14	5.59517e-13	CAP2	protein_coding
ENSG00000112238	7.05651	-3.02415	0.701334	-4.31199	1.6179e-05	8.37599e-05	PRDM13	protein_coding
ENSG00000112333	14.6234	-2.07982	0.49366	-4.21306	2.51932e-05	0.000124472	NR2E1	protein_coding
ENSG00000112337	3.5944	-2.06731	0.710971	-2.90772	0.00364072	0.00998804	SLC17A2	protein_coding
ENSG00000112562	6478.07	2.22102	0.30981	7.16897	7.55642e-13	1.581e-11	SMOC2	protein_coding
ENSG00000112818	2311.91	3.21079	0.492492	6.51946	7.05592e-11	1.05012e-09	MEP1A	protein_coding
ENSG00000112964	372.052	2.15305	0.272013	7.91526	2.46735e-15	8.01331e-14	GHR	protein_coding
ENSG00000113196	4.18115	-2.13608	0.707396	-3.01964	0.00253076	0.00728953	HAND1	protein_coding
ENSG00000113249	136.245	-4.29968	0.457307	-9.40216	5.34525e-21	4.28253e-19	HAVCR1	protein_coding
ENSG00000113396	41.3963	2.3288	0.396315	5.87614	4.19949e-09	4.52604e-08	SLC27A6	protein_coding
ENSG00000113430	51.5567	3.03689	0.632907	4.79831	1.60008e-06	1.0293e-05	IRX4	protein_coding
ENSG00000113889	23.627	-3.05759	0.427169	-7.15779	8.19886e-13	1.70345e-11	KNG1	protein_coding
ENSG00000114113	2904.5	6.10955	0.527862	11.5741	5.57223e-31	1.91236e-28	RBP2	protein_coding
ENSG00000114200	281.194	2.47403	0.398252	6.21223	5.22393e-10	6.64927e-09	BCHE	protein_coding
ENSG00000114346	6337.8	-2.37866	0.164634	-14.4482	2.57375e-47	8.45439e-44	ECT2	protein_coding
ENSG00000114771	924.686	2.30719	0.400753	5.75713	8.55548e-09	8.66768e-08	AADAC	protein_coding
ENSG00000114790	945.663	2.15935	0.291635	7.40431	1.31832e-13	3.18085e-12	ARHGEF26	protein_coding
ENSG00000114854	208.687	-2.35318	0.329638	-7.13867	9.42361e-13	1.93384e-11	TNNC1	protein_coding
ENSG00000115263	102.751	4.44536	0.74844	5.9395	2.85898e-09	3.17658e-08	GCG	protein_coding
ENSG00000115363	241.197	-2.35548	0.268368	-8.77703	1.67851e-18	9.12429e-17	EVA1A	protein_coding
ENSG00000115474	69.5946	2.35466	0.310475	7.58406	3.34897e-14	8.88704e-13	KCNJ13	protein_coding
ENSG00000115507	496.207	-2.18529	0.203584	-10.7341	7.04032e-27	1.38363e-24	OTX1	protein_coding
ENSG00000115593	718.972	2.98891	0.612298	4.88147	1.053e-06	7.03957e-06	SMYD1	protein_coding
ENSG00000115665	49.3067	3.34827	0.472871	7.08074	1.43389e-12	2.84845e-11	SLC5A7	protein_coding
ENSG00000115850	148.534	4.58089	0.488884	9.37011	7.2458e-21	5.73528e-19	LCT	protein_coding
ENSG00000116039	105.247	-2.10586	0.339212	-6.20809	5.3634e-10	6.80983e-09	ATP6V1B1	protein_coding
ENSG00000116176	107.024	2.11122	0.377401	5.59408	2.2179e-08	2.07987e-07	TPSG1	protein_coding
ENSG00000116194	811.846	2.73739	0.389115	7.03492	1.99373e-12	3.85404e-11	ANGPTL1	protein_coding
ENSG00000116748	78.8965	3.00502	0.350445	8.57486	9.92092e-18	4.74759e-16	AMPD1	protein_coding
ENSG00000116981	6.86573	2.92025	0.350245	8.33775	7.57191e-17	3.12583e-15	NT5C1A	protein_coding
ENSG00000116983	45.5367	3.24317	0.319488	10.1512	3.27439e-24	4.37741e-22	HPCAL4	protein_coding
ENSG00000117122	1430.63	-2.1085	0.237843	-8.86511	7.64302e-19	4.43237e-17	MFAP2	protein_coding
ENSG00000117148	116.541	-5.32537	0.56391	-9.44365	3.60009e-21	2.96173e-19	ACTL8	protein_coding
ENSG00000117598	8.62134	2.34806	0.44668	5.25669	1.46672e-07	1.16416e-06	PLPPR5	protein_coding
ENSG00000117650	1350.53	-2.03998	0.189176	-10.7835	4.12018e-27	8.57371e-25	NEK2	protein_coding
ENSG00000117707	1560.55	-2.09561	0.365122	-5.73947	9.49716e-09	9.52159e-08	PROX1	protein_coding
ENSG00000117724	5590.28	-2.26529	0.184958	-12.2475	1.7316e-34	1.0478e-31	CENPF	protein_coding
ENSG00000117834	298.83	2.36118	0.345712	6.82988	8.49838e-12	1.48602e-10	SLC5A9	protein_coding
ENSG00000117983	17535.8	-2.78873	0.468529	-5.95211	2.64709e-09	2.96119e-08	MUC5B	protein_coding
ENSG00000118094	223.854	4.06377	0.296942	13.6854	1.24132e-42	1.96848e-39	TREH	protein_coding
ENSG00000118113	25.7174	-4.00173	0.459948	-8.70041	3.307e-18	1.72429e-16	MMP8	protein_coding
ENSG00000118137	8159.64	4.01092	0.606279	6.61564	3.69949e-11	5.79271e-10	APOA1	protein_coding
ENSG00000118193	940.171	-2.52584	0.175474	-14.3944	5.61036e-47	1.61256e-43	KIF14	protein_coding
ENSG00000118402	146.132	2.39511	0.278105	8.61225	7.16384e-18	3.51601e-16	ELOVL4	protein_coding
ENSG00000118729	646.014	2.93815	0.426642	6.88668	5.7109e-12	1.02471e-10	CASQ2	protein_coding
ENSG00000118733	7.82751	2.93487	0.523459	5.60668	2.06245e-08	1.9474e-07	OLFM3	protein_coding
ENSG00000118777	658.205	2.90918	0.275224	10.5702	4.09491e-26	7.24296e-24	ABCG2	protein_coding
ENSG00000118785	11873.9	-4.04827	0.362181	-11.1775	5.25771e-29	1.39948e-26	SPP1	protein_coding
ENSG00000118898	13053.4	3.45645	0.325793	10.6093	2.69643e-26	4.86287e-24	PPL	protein_coding
ENSG00000119147	1195.76	3.74041	0.460091	8.12972	4.30282e-16	1.56922e-14	C2orf40	protein_coding
ENSG00000119508	1479.41	2.47425	0.273841	9.03535	1.63482e-19	1.0634e-17	NR4A3	protein_coding
ENSG00000119915	29.1088	-2.2544	0.319938	-7.04636	1.83663e-12	3.57288e-11	ELOVL3	protein_coding
ENSG00000119938	716.159	2.78996	0.32227	8.65722	4.83423e-18	2.47293e-16	PPP1R3C	protein_coding
ENSG00000120054	23.7247	-4.59846	0.683414	-6.72866	1.71229e-11	2.83561e-10	CPN1	protein_coding
ENSG00000120057	328.238	2.04725	0.43788	4.67538	2.93412e-06	1.7865e-05	SFRP5	protein_coding
ENSG00000120251	33.7662	3.03515	0.483565	6.27662	3.46017e-10	4.56211e-09	GRIA2	protein_coding
ENSG00000120440	38.2279	-2.04729	0.327283	-6.25542	3.96447e-10	5.17949e-09	TTLL2	protein_coding
ENSG00000120471	34.0984	3.38472	0.415871	8.13888	3.98961e-16	1.46662e-14	TP53AIP1	protein_coding
ENSG00000120659	162.914	-2.43758	0.241651	-10.0872	6.29259e-24	7.90666e-22	TNFSF11	protein_coding
ENSG00000120729	64.2005	2.61618	0.275334	9.50185	2.06204e-21	1.79261e-19	MYOT	protein_coding
ENSG00000121075	54.7534	-3.26111	0.452324	-7.20969	5.60805e-13	1.20234e-11	TBX4	protein_coding
ENSG00000121207	107.658	2.62252	0.404829	6.47808	9.28967e-11	1.35365e-09	LRAT	protein_coding
ENSG00000121552	6547.08	4.6037	0.499539	9.21588	3.08721e-20	2.23582e-18	CSTA	protein_coding
ENSG00000121577	514.745	2.07092	0.333703	6.20589	5.43875e-10	6.89788e-09	POPDC2	protein_coding
ENSG00000121621	779.49	-2.0547	0.172472	-11.9132	1.01024e-32	4.59988e-30	KIF18A	protein_coding
ENSG00000121742	547.238	3.26742	0.582042	5.61371	1.9803e-08	1.87502e-07	GJB6	protein_coding
ENSG00000121871	49.9774	3.13905	0.443688	7.0749	1.49556e-12	2.95946e-11	SLITRK3	protein_coding
ENSG00000122012	70.4232	2.11033	0.328506	6.42404	1.32705e-10	1.89118e-09	SV2C	protein_coding
ENSG00000122121	1501.5	3.53613	0.417027	8.47937	2.26411e-17	1.01384e-15	XPNPEP2	protein_coding
ENSG00000122133	63.91	-3.8742	0.47265	-8.19676	2.46959e-16	9.46429e-15	PAEP	protein_coding
ENSG00000122136	3.51985	-2.89058	0.546447	-5.28977	1.22473e-07	9.87949e-07	OBP2A	protein_coding
ENSG00000122367	899.558	2.57783	0.399465	6.45321	1.09508e-10	1.58317e-09	LDB3	protein_coding
ENSG00000122584	7.29186	-2.49723	0.539288	-4.6306	3.64613e-06	2.17679e-05	NXPH1	protein_coding
ENSG00000122585	57.5443	2.11486	0.501633	4.21596	2.4872e-05	0.000123057	NPY	protein_coding
ENSG00000122641	3935.38	-3.40206	0.235861	-14.424	3.65473e-47	1.12049e-43	INHBA	protein_coding
ENSG00000122861	4656.57	-2.0205	0.214089	-9.43765	3.81215e-21	3.12501e-19	PLAU	protein_coding
ENSG00000123119	264.677	2.46664	0.316344	7.79736	6.32177e-15	1.89893e-13	NECAB1	protein_coding
ENSG00000123364	171.858	-5.30987	0.545465	-9.73458	2.14709e-22	2.16062e-20	HOXC13	protein_coding
ENSG00000123388	432.705	-4.37853	0.330383	-13.2529	4.34195e-40	5.25467e-37	HOXC11	protein_coding
ENSG00000123407	356.709	-8.46011	0.726664	-11.6424	2.50862e-31	9.013e-29	HOXC12	protein_coding
ENSG00000123473	1857.85	-2.2126	0.161369	-13.7115	8.66956e-43	1.42391e-39	STIL	protein_coding
ENSG00000123496	85.791	-2.61006	0.349163	-7.4752	7.70843e-14	1.92765e-12	IL13RA2	protein_coding
ENSG00000123500	2673.6	-6.98792	0.351984	-19.853	1.03899e-87	4.77809e-83	COL10A1	protein_coding
ENSG00000123560	300.3	3.63584	0.432	8.41629	3.88601e-17	1.68435e-15	PLP1	protein_coding
ENSG00000123569	2.88497	-3.33507	0.808378	-4.12563	3.69713e-05	0.000175699	H2BFWT	protein_coding
ENSG00000123576	2.82549	-2.94368	0.835595	-3.52286	0.000426919	0.00154774	ESX1	protein_coding
ENSG00000123584	6.28337	-3.52346	1.00125	-3.51905	0.000433096	0.0015673	MAGEA9	protein_coding
ENSG00000123838	422.713	-4.7721	0.415172	-11.4943	1.40955e-30	4.63016e-28	C4BPA	protein_coding
ENSG00000123999	48.6176	-2.08813	0.431999	-4.83365	1.34055e-06	8.76821e-06	INHA	protein_coding
ENSG00000124092	45.4143	-2.62358	0.507618	-5.1684	2.36102e-07	1.79025e-06	CTCFL	protein_coding
ENSG00000124134	73.7741	-2.24665	0.380734	-5.90083	3.61686e-09	3.93872e-08	KCNS1	protein_coding
ENSG00000124157	16.5048	-4.19688	0.659014	-6.36842	1.90981e-10	2.64145e-09	SEMG2	protein_coding
ENSG00000124205	519.677	2.53038	0.380119	6.65679	2.79873e-11	4.46438e-10	EDN3	protein_coding
ENSG00000124225	12593.7	-2.08005	0.240326	-8.65514	4.92314e-18	2.51282e-16	PMEPA1	protein_coding
ENSG00000124233	108.715	-2.43778	0.512248	-4.75899	1.94566e-06	1.22857e-05	SEMG1	protein_coding
ENSG00000124237	4.8239	-3.37549	0.634076	-5.32348	1.01802e-07	8.34376e-07	C20orf85	protein_coding
ENSG00000124253	2685.72	3.0649	0.449077	6.8249	8.79843e-12	1.53557e-10	PCK1	protein_coding
ENSG00000124260	108.819	-6.85315	0.864477	-7.92751	2.23576e-15	7.30241e-14	MAGEA10	protein_coding
ENSG00000124391	75.9817	-2.48118	0.407986	-6.08153	1.1904e-09	1.41238e-08	IL17C	protein_coding
ENSG00000124466	2754.23	3.19772	0.444984	7.18615	6.66433e-13	1.40651e-11	LYPD3	protein_coding
ENSG00000124657	16.6584	-3.10649	0.41136	-7.55177	4.29388e-14	1.11563e-12	OR2B6	protein_coding
ENSG00000124701	119.576	2.0933	0.332446	6.29666	3.04128e-10	4.04928e-09	APOBEC2	protein_coding
ENSG00000124749	204.126	2.20442	0.286483	7.69477	1.41745e-14	4.0065e-13	COL21A1	protein_coding
ENSG00000124875	527.01	-3.39114	0.387692	-8.74698	2.19137e-18	1.17182e-16	CXCL6	protein_coding
ENSG00000124939	145.801	2.9442	0.512712	5.7424	9.33435e-09	9.37472e-08	SCGB2A1	protein_coding
ENSG00000125207	344.634	-6.15728	0.496554	-12.4	2.61251e-35	1.82037e-32	PIWIL1	protein_coding
ENSG00000125285	727.511	2.62301	0.490234	5.35053	8.76958e-08	7.28233e-07	SOX21	protein_coding
ENSG00000125363	7.34663	-2.12865	0.442213	-4.81363	1.48213e-06	9.61084e-06	AMELX	protein_coding
ENSG00000125571	10.8258	-2.93103	0.410152	-7.14621	8.92091e-13	1.83971e-11	IL37	protein_coding
ENSG00000125740	7098.9	2.857	0.330245	8.65115	5.09823e-18	2.58498e-16	FOSB	protein_coding
ENSG00000125780	5958.67	4.94785	0.636831	7.76949	7.88009e-15	2.34102e-13	TGM3	protein_coding
ENSG00000125788	6.25321	-3.99844	0.82636	-4.83862	1.30743e-06	8.5784e-06	DEFB126	protein_coding
ENSG00000125823	11.532	-2.12151	0.428096	-4.95568	7.20762e-07	4.96204e-06	CSTL1	protein_coding
ENSG00000125851	158.475	2.49874	0.493898	5.05923	4.20952e-07	3.02906e-06	PCSK2	protein_coding
ENSG00000125861	5.51257	3.93991	0.558688	7.05206	1.76286e-12	3.44687e-11	GFRA4	protein_coding
ENSG00000125872	108.903	-2.41705	0.337761	-7.15609	8.30099e-13	1.7219e-11	LRRN4	protein_coding
ENSG00000125998	146.836	3.46294	0.636251	5.44272	5.24741e-08	4.56695e-07	FAM83C	protein_coding
ENSG00000126010	71.9833	2.40615	0.39876	6.03407	1.5988e-09	1.85379e-08	GRPR	protein_coding
ENSG00000126233	617.095	4.27631	0.889328	4.80848	1.52083e-06	9.83548e-06	SLURP1	protein_coding
ENSG00000126500	88.0504	2.39825	0.277114	8.65439	4.95567e-18	2.52382e-16	FLRT1	protein_coding
ENSG00000126583	333.55	-3.39465	0.356014	-9.53518	1.49625e-21	1.33352e-19	PRKCG	protein_coding
ENSG00000126752	18.226	-4.84953	0.820233	-5.91238	3.37199e-09	3.69569e-08	SSX1	protein_coding
ENSG00000126778	237.999	-2.25283	0.307925	-7.31616	2.55161e-13	5.83799e-12	SIX1	protein_coding
ENSG00000126803	1408.55	2.35225	0.243712	9.65177	4.83149e-22	4.66787e-20	HSPA2	protein_coding
ENSG00000126878	1066.98	2.49462	0.274272	9.09543	9.42113e-20	6.3621e-18	AIF1L	protein_coding
ENSG00000126890	131.401	-8.26903	1.07206	-7.71319	1.22712e-14	3.52045e-13	CTAG2	protein_coding
ENSG00000126950	208.28	3.08426	0.380032	8.11579	4.82637e-16	1.74083e-14	TMEM35A	protein_coding
ENSG00000127129	101.777	2.45616	0.386481	6.3552	2.08161e-10	2.85418e-09	EDN2	protein_coding
ENSG00000127325	21.1663	-2.53919	0.428042	-5.93211	2.99066e-09	3.30532e-08	BEST3	protein_coding
ENSG00000127928	74.5309	-4.13415	0.542336	-7.62284	2.48147e-14	6.70886e-13	GNGT1	protein_coding
ENSG00000127951	4980.87	2.48739	0.266994	9.31627	1.20498e-20	9.12927e-19	FGL2	protein_coding
ENSG00000128040	21.2642	3.3981	0.373781	9.09115	9.79938e-20	6.58851e-18	SPINK2	protein_coding
ENSG00000128322	82.3768	3.05204	0.376058	8.11587	4.82311e-16	1.74083e-14	IGLL1	protein_coding
ENSG00000128342	1694.2	-2.25501	0.214775	-10.4994	8.69506e-26	1.4865e-23	LIF	protein_coding
ENSG00000128422	7901.64	-2.79191	0.453644	-6.15441	7.53569e-10	9.29591e-09	KRT17	protein_coding
ENSG00000128510	116.304	3.15776	0.464304	6.80107	1.03845e-11	1.78847e-10	CPA4	protein_coding
ENSG00000128573	843.989	2.00758	0.338192	5.93621	2.91679e-09	3.23287e-08	FOXP2	protein_coding
ENSG00000128578	590.206	-2.58016	0.220756	-11.6878	1.47106e-31	5.59099e-29	STRIP2	protein_coding
ENSG00000128594	210.933	2.00056	0.22068	9.06545	1.24096e-19	8.23508e-18	LRRC4	protein_coding
ENSG00000128610	190.013	-4.99077	0.422483	-11.813	3.34611e-32	1.41175e-29	FEZF1	protein_coding
ENSG00000128683	326.418	-4.19808	0.353402	-11.879	1.52087e-32	6.5983e-30	GAD1	protein_coding
ENSG00000128710	80.7942	-3.13438	0.526171	-5.95695	2.56982e-09	2.87965e-08	HOXD10	protein_coding
ENSG00000128713	26.1142	-4.31009	0.74508	-5.78474	7.2626e-09	7.45518e-08	HOXD11	protein_coding
ENSG00000128714	69.788	-4.19972	0.801283	-5.24125	1.59496e-07	1.25425e-06	HOXD13	protein_coding
ENSG00000128849	1138.3	2.01299	0.261867	7.68706	1.50554e-14	4.24505e-13	CGNL1	protein_coding
ENSG00000129151	71.7659	2.50774	0.376257	6.66496	2.64735e-11	4.24056e-10	BBOX1	protein_coding
ENSG00000129170	2.97242	-2.29009	0.487429	-4.69829	2.62348e-06	1.61533e-05	CSRP3	protein_coding
ENSG00000129194	313.485	2.72951	0.330393	8.26139	1.43982e-16	5.71638e-15	SOX15	protein_coding
ENSG00000129214	45.8644	2.51462	0.308203	8.15896	3.37917e-16	1.26548e-14	SHBG	protein_coding
ENSG00000129244	319.797	2.08033	0.257601	8.07577	6.70546e-16	2.37026e-14	ATP1B2	protein_coding
ENSG00000129538	16127.8	2.30574	0.24219	9.5204	1.72506e-21	1.51687e-19	RNASE1	protein_coding
ENSG00000129654	744.583	-3.04414	0.417445	-7.29233	3.04642e-13	6.85415e-12	FOXJ1	protein_coding
ENSG00000129988	87.1509	-3.21314	0.433766	-7.40754	1.28659e-13	3.11409e-12	LBP	protein_coding
ENSG00000129991	99.3754	-3.43612	0.395891	-8.67946	3.97668e-18	2.04563e-16	TNNI3	protein_coding
ENSG00000130037	143.807	3.11032	0.32812	9.47919	2.56261e-21	2.1824e-19	KCNA5	protein_coding
ENSG00000130055	247.347	2.88019	0.333624	8.63305	5.97374e-18	2.99307e-16	GDPD2	protein_coding
ENSG00000130176	25300.4	2.42577	0.443749	5.46654	4.589e-08	4.04235e-07	CNN1	protein_coding
ENSG00000130182	11.1814	-2.73042	0.483377	-5.64864	1.6172e-08	1.55883e-07	ZSCAN10	protein_coding
ENSG00000130208	2710.61	-2.51123	0.279238	-8.99316	2.4022e-19	1.52797e-17	APOC1	protein_coding
ENSG00000130226	265.835	3.54217	0.448074	7.90532	2.67239e-15	8.6063e-14	DPP6	protein_coding
ENSG00000130234	1929.34	3.61184	0.393011	9.19017	3.92214e-20	2.80515e-18	ACE2	protein_coding
ENSG00000130433	28.4357	-2.04268	0.495229	-4.12473	3.71168e-05	0.000176299	CACNG6	protein_coding
ENSG00000130513	5292.64	-2.61069	0.251721	-10.3713	3.34816e-25	5.30949e-23	GDF15	protein_coding
ENSG00000130643	59.8052	2.45118	0.404733	6.05629	1.393e-09	1.63422e-08	CALY	protein_coding
ENSG00000130720	450.881	-3.45814	0.444155	-7.78589	6.92237e-15	2.07122e-13	FIBCD1	protein_coding
ENSG00000130822	493.211	3.04573	0.414457	7.34872	2.00111e-13	4.66432e-12	PNCK	protein_coding
ENSG00000130829	95.688	-3.28981	0.472046	-6.96927	3.18589e-12	5.95822e-11	DUSP9	protein_coding
ENSG00000130957	158.128	2.96644	0.364465	8.13915	3.98063e-16	1.46449e-14	FBP2	protein_coding
ENSG00000131050	34.4616	-4.20987	0.565227	-7.4481	9.4694e-14	2.34128e-12	BPIFA2	protein_coding
ENSG00000131094	214.506	2.2748	0.290715	7.82484	5.08305e-15	1.56152e-13	C1QL1	protein_coding
ENSG00000131142	2667.95	2.03071	0.615384	3.29992	0.000967136	0.00317011	CCL25	protein_coding
ENSG00000131203	2704.4	-3.06107	0.385929	-7.93169	2.16184e-15	7.08111e-14	IDO1	protein_coding
ENSG00000131482	65.9566	5.2986	0.536784	9.87102	5.55942e-23	6.07284e-21	G6PC	protein_coding
ENSG00000131668	2735.8	2.31501	0.35655	6.49281	8.42496e-11	1.23627e-09	BARX1	protein_coding
ENSG00000131686	18.5263	-2.63652	0.535509	-4.9234	8.50545e-07	5.7828e-06	CA6	protein_coding
ENSG00000131730	167.065	2.73548	0.278001	9.83983	7.58362e-23	8.1295e-21	CKMT2	protein_coding
ENSG00000131747	12847.9	-2.46382	0.216332	-11.3891	4.74047e-30	1.44374e-27	TOP2A	protein_coding
ENSG00000132031	417.031	-2.6772	0.291583	-9.18159	4.2476e-20	3.01914e-18	MATN3	protein_coding
ENSG00000132164	63.5495	2.54931	0.517394	4.92722	8.34099e-07	5.67854e-06	SLC6A11	protein_coding
ENSG00000132297	2.67633	-2.04967	0.604016	-3.39339	0.000690323	0.00236051	HHLA1	protein_coding
ENSG00000132464	83.925	2.11963	0.323413	6.55395	5.60348e-11	8.46282e-10	ENAM	protein_coding
ENSG00000132465	55995.1	3.83799	0.382579	10.0319	1.10375e-23	1.36449e-21	JCHAIN	protein_coding
ENSG00000132517	143.838	2.41574	0.309197	7.81295	5.58647e-15	1.70365e-13	SLC52A1	protein_coding
ENSG00000132563	353.098	2.09873	0.305203	6.8765	6.13409e-12	1.09551e-10	REEP2	protein_coding
ENSG00000132693	9.55777	-3.86551	0.661424	-5.84423	5.08919e-09	5.39888e-08	CRP	protein_coding
ENSG00000132744	1477.95	2.78982	0.279462	9.98283	1.81229e-23	2.15916e-21	ACY3	protein_coding
ENSG00000132746	823.787	2.08272	0.452459	4.6031	4.16242e-06	2.44597e-05	ALDH3B2	protein_coding
ENSG00000132749	519.02	-2.00202	0.200571	-9.9816	1.83485e-23	2.18039e-21	TESMIN	protein_coding
ENSG00000132840	199.633	2.11138	0.282813	7.46565	8.28878e-14	2.06492e-12	BHMT2	protein_coding
ENSG00000132938	97.1235	3.11422	0.348108	8.94615	3.68092e-19	2.25704e-17	MTUS2	protein_coding
ENSG00000133048	2714.16	-2.37309	0.297624	-7.97347	1.54286e-15	5.17906e-14	CHI3L1	protein_coding
ENSG00000133063	500.593	-3.8703	0.424402	-9.11942	7.5526e-20	5.18704e-18	CHIT1	protein_coding
ENSG00000133115	13.4726	-3.37832	0.504405	-6.69764	2.11808e-11	3.44679e-10	STOML3	protein_coding
ENSG00000133216	6169.23	-2.01181	0.265674	-7.57248	3.66167e-14	9.63896e-13	EPHB2	protein_coding
ENSG00000133328	367.397	2.48379	0.359413	6.91067	4.82368e-12	8.75075e-11	HRASLS2	protein_coding
ENSG00000133392	178178	2.68686	0.454436	5.91252	3.3692e-09	3.69351e-08	MYH11	protein_coding
ENSG00000133710	7279.83	4.47323	0.480501	9.30951	1.2842e-20	9.68162e-19	SPINK5	protein_coding
ENSG00000133742	514.66	3.99274	0.49222	8.11168	4.99227e-16	1.79784e-14	CA1	protein_coding
ENSG00000133800	504.701	2.97364	0.263591	11.2813	1.62357e-29	4.6959e-27	LYVE1	protein_coding
ENSG00000133962	318.405	-2.23358	0.283307	-7.88395	3.17199e-15	1.01231e-13	CATSPERB	protein_coding
ENSG00000133980	79.5373	-2.04566	0.413649	-4.94541	7.59844e-07	5.20704e-06	VRTN	protein_coding
ENSG00000133985	1371.36	2.23307	0.277621	8.0436	8.72386e-16	3.03016e-14	TTC9	protein_coding
ENSG00000134020	30.7165	3.24014	0.36634	8.84461	9.18484e-19	5.20829e-17	PEBP4	protein_coding
ENSG00000134201	294.857	2.69805	0.268478	10.0494	9.24125e-24	1.15173e-21	GSTM5	protein_coding
ENSG00000134216	222.644	4.97443	0.87093	5.71163	1.11901e-08	1.11123e-07	CHIA	protein_coding
ENSG00000134339	591.796	-2.62033	0.435624	-6.01511	1.79764e-09	2.06416e-08	SAA2	protein_coding
ENSG00000134365	7.88412	-3.94008	0.653854	-6.02593	1.68135e-09	1.94228e-08	CFHR4	protein_coding
ENSG00000134443	70.4087	2.05218	0.504028	4.07156	4.66996e-05	0.000216713	GRP	protein_coding
ENSG00000134531	15758.3	3.2328	0.256554	12.6008	2.08963e-36	1.74723e-33	EMP1	protein_coding
ENSG00000134533	847.867	2.23386	0.28943	7.71814	1.18036e-14	3.40541e-13	RERG	protein_coding
ENSG00000134538	13.117	-3.92241	0.615186	-6.37598	1.81793e-10	2.52272e-09	SLCO1B1	protein_coding
ENSG00000134548	24.6814	3.02288	0.351529	8.59923	8.02504e-18	3.91363e-16	SPX	protein_coding
ENSG00000134757	4041.44	3.08083	0.572407	5.38224	7.35628e-08	6.21419e-07	DSG3	protein_coding
ENSG00000134760	367.463	3.54753	0.604496	5.86857	4.3958e-09	4.72105e-08	DSG1	protein_coding
ENSG00000134762	1534.12	3.42363	0.526952	6.49703	8.19208e-11	1.20556e-09	DSC3	protein_coding
ENSG00000134812	5790.92	4.76993	0.648107	7.35978	1.84215e-13	4.32009e-12	GIF	protein_coding
ENSG00000135046	22767.9	2.9519	0.321581	9.17934	4.33741e-20	3.07348e-18	ANXA1	protein_coding
ENSG00000135094	820.697	-2.48477	0.230405	-10.7844	4.08106e-27	8.53089e-25	SDS	protein_coding
ENSG00000135119	587.059	-2.10764	0.187784	-11.2237	3.11778e-29	8.53456e-27	RNFT2	protein_coding
ENSG00000135218	1406.82	2.16448	0.256385	8.44229	3.11176e-17	1.36549e-15	CD36	protein_coding
ENSG00000135298	78.2511	2.18269	0.354865	6.15076	7.71144e-10	9.49234e-09	ADGRB3	protein_coding
ENSG00000135333	853.881	2.91109	0.422879	6.88397	5.82061e-12	1.04317e-10	EPHA7	protein_coding
ENSG00000135355	2.25495	-2.79153	0.818282	-3.41145	0.000646189	0.00222716	GJA10	protein_coding
ENSG00000135374	135.835	-2.84597	0.504501	-5.64115	1.68917e-08	1.62055e-07	ELF5	protein_coding
ENSG00000135406	62.7367	2.46583	0.376196	6.55462	5.57827e-11	8.43028e-10	PRPH	protein_coding
ENSG00000135447	505.271	3.98607	0.405275	9.83547	7.91963e-23	8.4503e-21	PPP1R1A	protein_coding
ENSG00000135480	9919.53	-3.25343	0.377636	-8.61525	6.97895e-18	3.43996e-16	KRT7	protein_coding
ENSG00000135577	4.26051	2.24538	0.372056	6.03507	1.58898e-09	1.8439e-08	NMBR	protein_coding
ENSG00000135638	256.245	-2.10664	0.403419	-5.22196	1.77037e-07	1.37806e-06	EMX1	protein_coding
ENSG00000135697	448.348	2.62701	0.290607	9.03975	1.57032e-19	1.02434e-17	BCO1	protein_coding
ENSG00000135747	31.0295	-2.00574	0.211593	-9.47928	2.56044e-21	2.1824e-19	ZNF670-ZNF695	protein_coding
ENSG00000135773	735.547	2.24158	0.407582	5.49971	3.80414e-08	3.4028e-07	CAPN9	protein_coding
ENSG00000135842	6857.58	2.13277	0.281793	7.56857	3.77348e-14	9.91627e-13	FAM129A	protein_coding
ENSG00000135903	5.11487	-2.5339	0.642002	-3.94687	7.91793e-05	0.000346823	PAX3	protein_coding
ENSG00000136155	2391.53	4.16064	0.571857	7.27566	3.44726e-13	7.66599e-12	SCEL	protein_coding
ENSG00000136231	868.362	-3.16534	0.332426	-9.52193	1.69995e-21	1.50053e-19	IGF2BP3	protein_coding
ENSG00000136267	86.6521	2.99554	0.364668	8.21442	2.13186e-16	8.27343e-15	DGKB	protein_coding
ENSG00000136352	23.3	-3.7265	0.757517	-4.91936	8.68262e-07	5.8902e-06	NKX2-1	protein_coding
ENSG00000136457	137.3	2.29048	0.307949	7.43785	1.02341e-13	2.52086e-12	CHAD	protein_coding
ENSG00000136546	401.054	2.8802	0.405071	7.11035	1.15746e-12	2.3377e-11	SCN7A	protein_coding
ENSG00000136689	8526.63	2.88346	0.334003	8.63303	5.97469e-18	2.99307e-16	IL1RN	protein_coding
ENSG00000136694	371.451	5.23107	1.04917	4.98594	6.16624e-07	4.29852e-06	IL36A	protein_coding
ENSG00000136695	100.824	3.3825	0.739783	4.57229	4.82423e-06	2.7991e-05	IL36RN	protein_coding
ENSG00000136696	14.2309	2.76801	0.607874	4.55359	5.27378e-06	3.03429e-05	IL36B	protein_coding
ENSG00000136842	590.742	2.28699	0.308608	7.41066	1.25671e-13	3.04819e-12	TMOD1	protein_coding
ENSG00000136872	13755.7	4.44879	0.488512	9.10682	8.48313e-20	5.75402e-18	ALDOB	protein_coding
ENSG00000136881	373.512	-6.18329	0.476931	-12.9648	1.93852e-38	2.07322e-35	BAAT	protein_coding
ENSG00000136944	160.373	-2.25441	0.411999	-5.47189	4.45257e-08	3.93324e-07	LMX1B	protein_coding
ENSG00000137094	1538.56	2.22087	0.285318	7.78386	7.03432e-15	2.10054e-13	DNAJB5	protein_coding
ENSG00000137270	13.7339	-2.83827	0.422019	-6.72545	1.75055e-11	2.89219e-10	GCM1	protein_coding
ENSG00000137440	886.58	2.21208	0.491393	4.50166	6.74236e-06	3.79149e-05	FGFBP1	protein_coding
ENSG00000137573	14340.2	-2.43024	0.244594	-9.93581	2.9079e-23	3.32658e-21	SULF1	protein_coding
ENSG00000137673	7411.53	-3.97821	0.420742	-9.45522	3.22341e-21	2.69035e-19	MMP7	protein_coding
ENSG00000137675	4.65223	2.13225	0.363444	5.8668	4.44281e-09	4.76817e-08	MMP27	protein_coding
ENSG00000137699	9637.6	2.12747	0.4158	5.11657	3.11137e-07	2.30375e-06	TRIM29	protein_coding
ENSG00000137707	1.63031	-2.17224	0.669712	-3.24354	0.00118052	0.00376961	BTG4	protein_coding
ENSG00000137726	1638.12	2.58047	0.263707	9.78536	1.30132e-22	1.34484e-20	FXYD6	protein_coding
ENSG00000137745	105.075	-3.807	0.387886	-9.81475	9.72778e-23	1.02842e-20	MMP13	protein_coding
ENSG00000137807	1833.09	-2.10339	0.16567	-12.6963	6.20039e-37	5.48353e-34	KIF23	protein_coding
ENSG00000137857	1793	2.12142	0.329971	6.42912	1.28345e-10	1.83302e-09	DUOX1	protein_coding
ENSG00000137860	1622.08	2.13754	0.505385	4.22953	2.34181e-05	0.000116781	SLC28A2	protein_coding
ENSG00000137868	848.273	-4.31384	0.344264	-12.5306	5.07788e-36	3.95799e-33	STRA6	protein_coding
ENSG00000137869	55.031	-2.41844	0.296217	-8.16443	3.22959e-16	1.21342e-14	CYP19A1	protein_coding
ENSG00000137872	691.621	2.03731	0.255508	7.97357	1.54154e-15	5.1784e-14	SEMA6D	protein_coding
ENSG00000137975	1144.83	3.34403	0.680274	4.91571	8.84624e-07	5.9897e-06	CLCA2	protein_coding
ENSG00000138030	714.208	2.74354	0.221841	12.3671	3.93571e-35	2.62312e-32	KHK	protein_coding
ENSG00000138075	179.51	2.90387	0.340578	8.52631	1.51091e-17	6.98328e-16	ABCG5	protein_coding
ENSG00000138083	74.4699	-3.47197	0.471189	-7.36852	1.72532e-13	4.07519e-12	SIX3	protein_coding
ENSG00000138109	351.437	2.09794	0.347171	6.04295	1.51325e-09	1.7636e-08	CYP2C9	protein_coding
ENSG00000138136	3.92691	-2.93306	0.663011	-4.42385	9.69577e-06	5.2743e-05	LBX1	protein_coding
ENSG00000138152	126.148	-2.86203	0.311495	-9.18806	3.99996e-20	2.85194e-18	BTBD16	protein_coding
ENSG00000138271	142.535	2.41131	0.581045	4.14995	3.32546e-05	0.00015958	GPR87	protein_coding
ENSG00000138308	121.597	2.46921	0.533719	4.62643	3.72026e-06	2.21587e-05	PLA2G12B	protein_coding
ENSG00000138311	185.971	3.722	0.339335	10.9685	5.41507e-28	1.24514e-25	ZNF365	protein_coding
ENSG00000138316	799.457	-2.50067	0.218831	-11.4274	3.04994e-30	9.54153e-28	ADAMTS14	protein_coding
ENSG00000138435	71.2822	-2.8825	0.27387	-10.5251	6.62229e-26	1.14491e-23	CHRNA1	protein_coding
ENSG00000138472	4.84697	2.95918	0.770373	3.84124	0.000122417	0.000512257	GUCA1C	protein_coding
ENSG00000138678	660.855	2.08526	0.229952	9.06825	1.20945e-19	8.03763e-18	GPAT3	protein_coding
ENSG00000138722	629.917	2.03293	0.295227	6.88596	5.73976e-12	1.02908e-10	MMRN1	protein_coding
ENSG00000138755	6823.82	-3.09963	0.331213	-9.35842	8.0938e-21	6.33023e-19	CXCL9	protein_coding
ENSG00000138823	1888.53	4.73548	0.491745	9.62995	5.97614e-22	5.65641e-20	MTTP	protein_coding
ENSG00000139292	1817.95	-2.77835	0.360755	-7.70147	1.34507e-14	3.82779e-13	LGR5	protein_coding
ENSG00000139800	236.225	-3.79439	0.464202	-8.17401	2.98301e-16	1.12907e-14	ZIC5	protein_coding
ENSG00000139988	198.789	3.0274	0.360896	8.38857	4.92104e-17	2.09158e-15	RDH12	protein_coding
ENSG00000140093	85.9827	-2.9357	0.520193	-5.64349	1.66641e-08	1.6019e-07	SERPINA10	protein_coding
ENSG00000140254	412.83	2.34695	0.390729	6.00658	1.89479e-09	2.1703e-08	DUOXA1	protein_coding
ENSG00000140416	25515.5	2.11361	0.229397	9.21373	3.14997e-20	2.27769e-18	TPM1	protein_coding
ENSG00000140459	47.7912	2.08554	0.315502	6.61025	3.83673e-11	5.98926e-10	CYP11A1	protein_coding
ENSG00000140465	59.6829	3.08816	0.556843	5.54584	2.92544e-08	2.67945e-07	CYP1A1	protein_coding
ENSG00000140506	3.35713	2.24288	0.470314	4.76891	1.85224e-06	1.17523e-05	LMAN1L	protein_coding
ENSG00000140519	12652.6	3.94897	0.714742	5.52503	3.29436e-08	2.9876e-07	RHCG	protein_coding
ENSG00000140600	20.6045	2.54431	0.481742	5.28148	1.28147e-07	1.0301e-06	SH3GL3	protein_coding
ENSG00000140835	244.863	-3.44415	0.420825	-8.18427	2.73948e-16	1.04204e-14	CHST4	protein_coding
ENSG00000140873	71.4477	-2.65791	0.298158	-8.91443	4.90345e-19	2.94771e-17	ADAMTS18	protein_coding
ENSG00000141052	1555.97	2.0052	0.357782	5.60453	2.08823e-08	1.96992e-07	MYOCD	protein_coding
ENSG00000141161	56.5734	3.86631	0.358026	10.799	3.48129e-27	7.34392e-25	UNC45B	protein_coding
ENSG00000141434	621.487	5.94654	0.465829	12.7655	2.55495e-37	2.44786e-34	MEP1B	protein_coding
ENSG00000141579	693.858	3.32247	0.504456	6.58623	4.5114e-11	6.94113e-10	ZNF750	protein_coding
ENSG00000141639	318.474	2.44929	0.441381	5.54914	2.8708e-08	2.63255e-07	MAPK4	protein_coding
ENSG00000141738	6742.28	-2.18912	0.322403	-6.79002	1.12115e-11	1.92171e-10	GRB7	protein_coding
ENSG00000141946	3.72259	-2.27467	0.638049	-3.56504	0.000363806	0.0013448	ZIM3	protein_coding
ENSG00000142408	108.399	-2.27273	0.298999	-7.60113	2.93548e-14	7.86236e-13	CACNG8	protein_coding
ENSG00000142583	678.042	3.39433	0.256057	13.2561	4.15729e-40	5.16717e-37	SLC2A5	protein_coding
ENSG00000142623	487.422	3.57571	0.568659	6.28797	3.21648e-10	4.26773e-09	PADI1	protein_coding
ENSG00000142661	578.507	-2.47842	0.343337	-7.2186	5.25265e-13	1.13408e-11	MYOM3	protein_coding
ENSG00000142959	84.3834	3.43197	0.270019	12.7101	5.19795e-37	4.68713e-34	BEST4	protein_coding
ENSG00000142973	207.771	2.85087	0.409535	6.96123	3.37304e-12	6.2776e-11	CYP4B1	protein_coding
ENSG00000143105	6.48823	-2.2906	0.512035	-4.47352	7.69422e-06	4.28069e-05	KCNA10	protein_coding
ENSG00000143107	4.23064	-2.48048	0.506498	-4.89732	9.71545e-07	6.53877e-06	FNDC7	protein_coding
ENSG00000143171	36.5683	3.23289	0.338355	9.55474	1.23899e-21	1.12163e-19	RXRG	protein_coding
ENSG00000143196	1202.81	3.89711	0.332015	11.7377	8.16383e-32	3.15494e-29	DPT	protein_coding
ENSG00000143228	948.132	-2.02667	0.179039	-11.3197	1.04824e-29	3.07047e-27	NUF2	protein_coding
ENSG00000143320	2058.76	2.46511	0.390868	6.30676	2.8493e-10	3.81466e-09	CRABP2	protein_coding
ENSG00000143355	11.1923	-2.86512	0.496044	-5.77594	7.6524e-09	7.82041e-08	LHX9	protein_coding
ENSG00000143369	6923.39	3.06397	0.298434	10.2669	9.93952e-25	1.45806e-22	ECM1	protein_coding
ENSG00000143452	127.812	-2.23793	0.441036	-5.07425	3.89036e-07	2.82014e-06	HORMAD1	protein_coding
ENSG00000143512	18.7283	-2.05156	0.349519	-5.86966	4.36679e-09	4.69315e-08	HHIPL2	protein_coding
ENSG00000143520	6.443	2.57537	0.452556	5.69073	1.265e-08	1.24358e-07	FLG2	protein_coding
ENSG00000143536	12799.9	5.35834	1.31186	4.08454	4.41643e-05	0.000206196	CRNN	protein_coding
ENSG00000143546	11882.1	3.45174	0.531008	6.50036	8.01273e-11	1.18068e-09	S100A8	protein_coding
ENSG00000143556	722.903	-2.87968	0.727744	-3.95699	7.58991e-05	0.00033395	S100A7	protein_coding
ENSG00000143595	217.725	5.94399	0.493897	12.0349	2.32979e-33	1.20385e-30	AQP10	protein_coding
ENSG00000143631	504.88	6.09444	0.435564	13.992	1.74319e-44	3.48546e-41	FLG	protein_coding
ENSG00000143921	192.724	3.1693	0.445777	7.10961	1.16368e-12	2.34819e-11	ABCG8	protein_coding
ENSG00000144035	57.4703	3.91201	0.466015	8.3946	4.6747e-17	1.99425e-15	NAT8	protein_coding
ENSG00000144063	1026.28	2.54439	0.272915	9.32303	1.1306e-20	8.59406e-19	MALL	protein_coding
ENSG00000144130	40.7536	-2.5784	0.290491	-8.87601	6.93032e-19	4.04456e-17	NT5DC4	protein_coding
ENSG00000144395	171.822	-2.2754	0.202138	-11.2567	2.14768e-29	6.05934e-27	CCDC150	protein_coding
ENSG00000144407	80.2197	-2.84422	0.490711	-5.79612	6.78656e-09	7.00719e-08	PTH2R	protein_coding
ENSG00000144410	16.0162	2.78136	0.314514	8.84338	9.2866e-19	5.24659e-17	CPO	protein_coding
ENSG00000144834	28.4607	2.50905	0.446717	5.61664	1.94705e-08	1.84583e-07	TAGLN3	protein_coding
ENSG00000144847	83.4607	2.69041	0.329962	8.15368	3.53016e-16	1.31667e-14	IGSF11	protein_coding
ENSG00000144891	193.205	2.00437	0.42643	4.70034	2.59724e-06	1.60024e-05	AGTR1	protein_coding
ENSG00000145040	37.8617	-2.01828	0.355073	-5.68412	1.31491e-08	1.28715e-07	UCN2	protein_coding
ENSG00000145192	30.0965	-3.48267	0.583975	-5.96373	2.46551e-09	2.77222e-08	AHSG	protein_coding
ENSG00000145244	220.367	-2.26958	0.252843	-8.97623	2.80192e-19	1.75552e-17	CORIN	protein_coding
ENSG00000145283	57.0986	2.37123	0.30134	7.86897	3.57581e-15	1.12633e-13	SLC10A6	protein_coding
ENSG00000145309	2.08756	-2.38695	0.815739	-2.92611	0.00343225	0.00949942	CABS1	protein_coding
ENSG00000145384	1264.86	4.72783	0.540329	8.74991	2.13528e-18	1.14316e-16	FABP2	protein_coding
ENSG00000145506	647.648	-2.45526	0.343281	-7.15234	8.53109e-13	1.76565e-11	NKD2	protein_coding
ENSG00000145700	36.3375	2.39643	0.248346	9.64956	4.93662e-22	4.74948e-20	ANKRD31	protein_coding
ENSG00000145721	41.6928	2.54919	0.416891	6.11477	9.66979e-10	1.16656e-08	LIX1	protein_coding
ENSG00000145777	68.9593	2.2771	0.264035	8.62422	6.45308e-18	3.20134e-16	TSLP	protein_coding
ENSG00000145879	572.863	4.88118	0.709188	6.88278	5.86953e-12	1.0503e-10	SPINK7	protein_coding
ENSG00000145936	2161.62	2.38591	0.336842	7.08319	1.40869e-12	2.80323e-11	KCNMB1	protein_coding
ENSG00000146038	389.987	-2.28027	0.388117	-5.87521	4.22316e-09	4.54942e-08	DCDC2	protein_coding
ENSG00000146049	7.58343	-3.38978	0.509517	-6.65293	2.87318e-11	4.57362e-10	KAAG1	protein_coding
ENSG00000146070	920.282	-2.11413	0.232292	-9.10115	8.93805e-20	6.05365e-18	PLA2G7	protein_coding
ENSG00000146151	19.8577	2.27071	0.31594	7.18716	6.61525e-13	1.39872e-11	HMGCLL1	protein_coding
ENSG00000146166	139.486	-2.96521	0.551767	-5.37403	7.69944e-08	6.47672e-07	LGSN	protein_coding
ENSG00000146276	59.9368	-2.45609	0.498203	-4.92991	8.22688e-07	5.60667e-06	GABRR1	protein_coding
ENSG00000146469	390.92	2.96297	0.494807	5.98814	2.1226e-09	2.41022e-08	VIP	protein_coding
ENSG00000146678	100.535	-4.61261	0.488642	-9.43964	3.74076e-21	3.07197e-19	IGFBP1	protein_coding
ENSG00000146755	129.593	3.13411	0.506398	6.18901	6.05421e-10	7.6009e-09	TRIM50	protein_coding
ENSG00000146809	8.43521	-2.16982	0.504709	-4.29916	1.71446e-05	8.81732e-05	ASB15	protein_coding
ENSG00000146839	33.9335	-2.18004	0.431132	-5.05654	4.26933e-07	3.0673e-06	ZAN	protein_coding
ENSG00000146857	9.91693	-3.17935	0.686528	-4.63106	3.63799e-06	2.17262e-05	STRA8	protein_coding
ENSG00000147081	5.71752	-3.42865	0.598062	-5.73293	9.87081e-09	9.87253e-08	AKAP4	protein_coding
ENSG00000147206	229.789	-2.80186	0.441671	-6.34376	2.24221e-10	3.0607e-09	NXF3	protein_coding
ENSG00000147246	33.061	-6.03839	0.739364	-8.167	3.16165e-16	1.18984e-14	HTR2C	protein_coding
ENSG00000147262	1.83598	2.43216	0.606505	4.01013	6.06852e-05	0.000273553	GPR119	protein_coding
ENSG00000147381	504.205	-8.88926	0.960999	-9.25002	2.24442e-20	1.65943e-18	MAGEA4	protein_coding
ENSG00000147394	3819.88	2.53395	0.306304	8.27265	1.31009e-16	5.24811e-15	ZNF185	protein_coding
ENSG00000147576	151.231	2.35972	0.258866	9.11558	7.82491e-20	5.35494e-18	ADHFE1	protein_coding
ENSG00000147588	31.9706	3.26734	0.419024	7.79751	6.31383e-15	1.89778e-13	PMP2	protein_coding
ENSG00000147655	171.716	2.69044	0.376751	7.14116	9.25459e-13	1.90255e-11	RSPO2	protein_coding
ENSG00000147697	126.299	2.76843	0.387892	7.13712	9.53039e-13	1.95488e-11	GSDMC	protein_coding
ENSG00000147889	1920.2	-2.68613	0.348096	-7.71663	1.19447e-14	3.43966e-13	CDKN2A	protein_coding
ENSG00000148483	266.924	2.98663	0.383353	7.79081	6.65811e-15	1.99734e-13	TMEM236	protein_coding
ENSG00000148677	40.7115	-3.13405	0.428696	-7.31065	2.65844e-13	6.0673e-12	ANKRD1	protein_coding
ENSG00000148704	7.73692	-3.18156	0.606731	-5.24378	1.57319e-07	1.24011e-06	VAX1	protein_coding
ENSG00000148734	154.399	-2.12824	0.286165	-7.43709	1.02924e-13	2.53115e-12	NPFFR1	protein_coding
ENSG00000148795	97.4487	-2.18363	0.447763	-4.87676	1.0784e-06	7.19896e-06	CYP17A1	protein_coding
ENSG00000148798	77.8395	2.39602	0.344188	6.96135	3.37023e-12	6.2749e-11	INA	protein_coding
ENSG00000148826	298.05	4.00419	0.595244	6.72698	1.73226e-11	2.86662e-10	NKX6-2	protein_coding
ENSG00000148848	1390.83	-3.69861	0.269023	-13.7483	5.21162e-43	9.21816e-40	ADAM12	protein_coding
ENSG00000148965	26.2327	-2.94708	0.504498	-5.84162	5.16962e-09	5.47916e-08	SAA4	protein_coding
ENSG00000149294	1022.09	2.85545	0.333718	8.55647	1.16374e-17	5.51163e-16	NCAM1	protein_coding
ENSG00000149305	6.82448	2.15378	0.565419	3.80918	0.000139427	0.000574292	HTR3B	protein_coding
ENSG00000149380	225.415	-2.1168	0.217262	-9.74307	1.97505e-22	2.00505e-20	P4HA3	protein_coding
ENSG00000149591	36500.2	2.14126	0.327608	6.53603	6.31727e-11	9.47241e-10	TAGLN	protein_coding
ENSG00000149596	1798.93	2.1739	0.368388	5.90112	3.61038e-09	3.93352e-08	JPH2	protein_coding
ENSG00000149927	103.528	-2.33603	0.332528	-7.02506	2.13972e-12	4.11033e-11	DOC2A	protein_coding
ENSG00000149948	1289.32	-4.09009	0.351393	-11.6396	2.59141e-31	9.23827e-29	HMGA2	protein_coding
ENSG00000149968	2362.29	-4.7955	0.429038	-11.1773	5.26463e-29	1.39948e-26	MMP3	protein_coding
ENSG00000149970	160.695	2.18904	0.390966	5.59904	2.15536e-08	2.02618e-07	CNKSR2	protein_coding
ENSG00000150337	261.482	-2.1398	0.228446	-9.36675	7.48001e-21	5.90175e-19	FCGR1A	protein_coding
ENSG00000150625	118.451	2.87006	0.345462	8.30789	9.74222e-17	3.97538e-15	GPM6A	protein_coding
ENSG00000151025	281.684	-2.14736	0.33761	-6.36047	2.01141e-10	2.77197e-09	GPR158	protein_coding
ENSG00000151033	1.5949	-2.35649	0.766575	-3.07405	0.00211173	0.00623485	LYZL2	protein_coding
ENSG00000151136	493.32	2.00678	0.332342	6.03831	1.55741e-09	1.80968e-08	BTBD11	protein_coding
ENSG00000151224	122.912	-3.0839	0.439694	-7.01374	2.3203e-12	4.43131e-11	MAT1A	protein_coding
ENSG00000151320	805.913	2.17537	0.320813	6.78081	1.19502e-11	2.03753e-10	AKAP6	protein_coding
ENSG00000151388	1893.79	-3.10579	0.229641	-13.5245	1.12045e-41	1.56143e-38	ADAMTS12	protein_coding
ENSG00000151632	1729.36	2.25019	0.394025	5.71079	1.1245e-08	1.11644e-07	AKR1C2	protein_coding
ENSG00000151655	154.702	-3.18001	0.424695	-7.48775	7.00667e-14	1.76115e-12	ITIH2	protein_coding
ENSG00000151838	9.44387	-2.22093	0.517153	-4.29452	1.75068e-05	8.98852e-05	CCDC175	protein_coding
ENSG00000151892	1303.97	2.27079	0.356908	6.36239	1.98639e-10	2.74077e-09	GFRA1	protein_coding
ENSG00000152137	3353.99	2.76545	0.339943	8.13503	4.11838e-16	1.50553e-14	HSPB8	protein_coding
ENSG00000152208	27.3202	2.16561	0.399928	5.41501	6.12842e-08	5.26121e-07	GRID2	protein_coding
ENSG00000152578	40.7861	2.56705	0.314618	8.15926	3.37088e-16	1.26341e-14	GRIA4	protein_coding
ENSG00000152591	5.488	-2.80944	0.570086	-4.9281	8.30351e-07	5.65554e-06	DSPP	protein_coding
ENSG00000152592	12.9657	-3.14928	0.463937	-6.78816	1.13576e-11	1.94385e-10	DMP1	protein_coding
ENSG00000152595	2.63909	-2.71244	0.612235	-4.43039	9.40648e-06	5.13637e-05	MEPE	protein_coding
ENSG00000152670	13.2155	-3.25703	0.548428	-5.93886	2.87015e-09	3.18746e-08	DDX4	protein_coding
ENSG00000152785	444.281	2.05918	0.493975	4.1686	3.06471e-05	0.000148421	BMP3	protein_coding
ENSG00000152954	20.2739	2.27903	0.495008	4.60402	4.14414e-06	2.43647e-05	NRSN1	protein_coding
ENSG00000153002	78.6618	2.74415	0.502152	5.46479	4.63454e-08	4.07677e-07	CPB1	protein_coding
ENSG00000153303	122.937	2.37775	0.413437	5.75118	8.86245e-09	8.94374e-08	FRMD1	protein_coding
ENSG00000153446	562.564	3.52711	0.369431	9.54741	1.32973e-21	1.19671e-19	C16orf89	protein_coding
ENSG00000153802	406.403	3.67608	0.708373	5.18946	2.10901e-07	1.61592e-06	TMPRSS11D	protein_coding
ENSG00000153820	11.4419	2.29957	0.492356	4.67054	3.00405e-06	1.82594e-05	SPHKAP	protein_coding
ENSG00000153822	229.763	2.96529	0.460644	6.43727	1.21639e-10	1.74484e-09	KCNJ16	protein_coding
ENSG00000153902	294.45	2.269	0.233105	9.73378	2.16391e-22	2.17279e-20	LGI4	protein_coding
ENSG00000154143	4.42233	-2.04427	0.667075	-3.06454	0.00218008	0.00640336	PANX3	protein_coding
ENSG00000154162	35.6705	-2.13759	0.550076	-3.88599	0.000101913	0.00043509	CDH12	protein_coding
ENSG00000154165	67.4647	2.16632	0.402654	5.3801	7.44425e-08	6.28158e-07	GPR15	protein_coding
ENSG00000154175	3803.27	2.58877	0.317534	8.15273	3.55796e-16	1.32596e-14	ABI3BP	protein_coding
ENSG00000154227	239.891	3.67039	0.615251	5.96567	2.43627e-09	2.74136e-08	CERS3	protein_coding
ENSG00000154252	177.279	-3.40135	0.382504	-8.89233	5.98433e-19	3.53737e-17	GAL3ST2	protein_coding
ENSG00000154269	172.776	4.48954	0.331016	13.5629	6.64248e-42	9.54607e-39	ENPP3	protein_coding
ENSG00000154330	3500.72	2.7421	0.385115	7.12023	1.07746e-12	2.18862e-11	PGM5	protein_coding
ENSG00000154438	2.59102	-2.25655	0.671627	-3.35982	0.000779929	0.00262688	ASZ1	protein_coding
ENSG00000154451	2439.11	-2.03493	0.306524	-6.63874	3.16385e-11	5.00686e-10	GBP5	protein_coding
ENSG00000154553	7153.09	2.01742	0.289174	6.9765	3.02632e-12	5.68523e-11	PDLIM3	protein_coding
ENSG00000154645	69.581	2.77186	0.366465	7.5638	3.91465e-14	1.02521e-12	CHODL	protein_coding
ENSG00000154646	1210.12	4.79331	0.682085	7.02744	2.10356e-12	4.04426e-11	TMPRSS15	protein_coding
ENSG00000154734	4111.04	2.0025	0.224144	8.93398	4.10942e-19	2.49979e-17	ADAMTS1	protein_coding
ENSG00000154920	273.116	-2.15904	0.175619	-12.2938	9.77477e-35	6.15784e-32	EME1	protein_coding
ENSG00000154997	10.1912	-2.21134	0.513688	-4.30484	1.6711e-05	8.61457e-05	SEPT14	protein_coding
ENSG00000155495	28.1029	-6.55927	0.923166	-7.10518	1.20162e-12	2.41945e-11	MAGEC1	protein_coding
ENSG00000155622	5.75833	-3.11789	0.825134	-3.77865	0.000157681	0.000641041	XAGE2	protein_coding
ENSG00000155761	125.679	2.2103	0.403872	5.47279	4.43013e-08	3.91493e-07	SPAG17	protein_coding
ENSG00000155918	136.831	2.64564	0.441211	5.99631	2.01849e-09	2.29996e-08	RAET1L	protein_coding
ENSG00000156006	174.264	2.01434	0.448564	4.49063	7.10129e-06	3.97582e-05	NAT2	protein_coding
ENSG00000156009	9.88395	-2.25989	0.488868	-4.62271	3.78768e-06	2.25162e-05	MAGEA8	protein_coding
ENSG00000156113	4531.04	2.02467	0.376055	5.38396	7.28635e-08	6.16077e-07	KCNMA1	protein_coding
ENSG00000156219	55.8631	2.10982	0.337284	6.25531	3.9673e-10	5.18172e-09	ART3	protein_coding
ENSG00000156222	75.2891	4.97877	0.391579	12.7146	4.90654e-37	4.51284e-34	SLC28A1	protein_coding
ENSG00000156269	8.65669	-2.94812	0.719541	-4.09722	4.18134e-05	0.000196256	NAA11	protein_coding
ENSG00000156282	14.5827	4.49344	1.47308	3.05037	0.00228559	0.00667447	CLDN17	protein_coding
ENSG00000156284	14.2195	2.50925	0.822449	3.05095	0.00228121	0.00666464	CLDN8	protein_coding
ENSG00000156395	21.5878	2.63696	0.416229	6.33535	2.368e-10	3.21618e-09	SORCS3	protein_coding
ENSG00000156687	44.54	2.60301	0.421769	6.17166	6.75777e-10	8.41984e-09	UNC5D	protein_coding
ENSG00000156920	21.4995	3.41585	0.488601	6.99108	2.72776e-12	5.16657e-11	ADGRG4	protein_coding
ENSG00000157005	773.992	3.89647	0.569093	6.8468	7.55201e-12	1.33321e-10	SST	protein_coding
ENSG00000157017	596.064	2.80297	0.428247	6.5452	5.94141e-11	8.93797e-10	GHRL	protein_coding
ENSG00000157087	35.889	2.15357	0.360576	5.97258	2.3353e-09	2.64002e-08	ATP2B2	protein_coding
ENSG00000157193	1287.53	-2.23798	0.211945	-10.5592	4.60505e-26	8.11407e-24	LRP8	protein_coding
ENSG00000157330	5.79575	-2.55419	0.523188	-4.88196	1.05035e-06	7.02491e-06	C1orf158	protein_coding
ENSG00000157551	809.295	2.14217	0.347416	6.16601	7.00328e-10	8.69451e-09	KCNJ15	protein_coding
ENSG00000157766	793.725	-3.60555	0.243101	-14.8315	9.16256e-50	3.6824e-46	ACAN	protein_coding
ENSG00000158055	651.217	2.95841	0.374984	7.88944	3.03544e-15	9.70749e-14	GRHL3	protein_coding
ENSG00000158125	1516.62	2.11943	0.313473	6.76111	1.36936e-11	2.30506e-10	XDH	protein_coding
ENSG00000158246	811.04	2.68952	0.347578	7.73789	1.01078e-14	2.95322e-13	FAM46B	protein_coding
ENSG00000158445	352.583	2.84033	0.415769	6.83152	8.40207e-12	1.47142e-10	KCNB1	protein_coding
ENSG00000158458	93.5907	2.08498	0.295146	7.06421	1.61527e-12	3.17585e-11	NRG2	protein_coding
ENSG00000158516	521.265	3.69236	0.576167	6.40848	1.46977e-10	2.07273e-09	CPA2	protein_coding
ENSG00000158764	105.834	4.19479	0.526082	7.97364	1.54066e-15	5.1784e-14	ITLN2	protein_coding
ENSG00000158816	72.7989	-3.02537	0.478655	-6.32056	2.60612e-10	3.5157e-09	VWA5B1	protein_coding
ENSG00000158865	43.0162	2.63151	0.331379	7.94108	2.00421e-15	6.60242e-14	SLC5A11	protein_coding
ENSG00000158874	230.927	-5.57837	0.618296	-9.02216	1.84411e-19	1.18944e-17	APOA2	protein_coding
ENSG00000158887	147.482	2.58761	0.219588	11.7839	4.72275e-32	1.88861e-29	MPZ	protein_coding
ENSG00000159197	514.166	4.31617	0.471836	9.1476	5.82135e-20	4.08098e-18	KCNE2	protein_coding
ENSG00000159217	832.388	-6.03035	0.525096	-11.4843	1.58241e-30	5.16111e-28	IGF2BP1	protein_coding
ENSG00000159224	129.702	5.75217	0.573695	10.0265	1.16547e-23	1.43176e-21	GIP	protein_coding
ENSG00000159228	3244.19	2.3789	0.167931	14.166	1.48815e-45	3.80205e-42	CBR1	protein_coding
ENSG00000159307	650.908	2.27275	0.277038	8.20375	2.32998e-16	8.97412e-15	SCUBE1	protein_coding
ENSG00000159337	61.3874	2.33245	0.357716	6.52041	7.01169e-11	1.04388e-09	PLA2G4D	protein_coding
ENSG00000159374	173.899	-2.11108	0.303445	-6.95704	3.4749e-12	6.4437e-11	M1AP	protein_coding
ENSG00000159388	12895	2.4243	0.193504	12.5284	5.21754e-36	3.99907e-33	BTG2	protein_coding
ENSG00000159527	156.512	3.64615	0.613816	5.94015	2.84768e-09	3.16556e-08	PGLYRP3	protein_coding
ENSG00000159640	3653.67	2.21998	0.193876	11.4505	2.33825e-30	7.41595e-28	ACE	protein_coding
ENSG00000159763	6.71197	-3.04143	0.628888	-4.83621	1.32341e-06	8.66841e-06	PIP	protein_coding
ENSG00000160097	164.39	2.26	0.290011	7.7928	6.55397e-15	1.96739e-13	FNDC5	protein_coding
ENSG00000160161	332.334	-3.6703	0.343025	-10.6998	1.01989e-26	1.94618e-24	CILP2	protein_coding
ENSG00000160181	20141.1	2.95404	0.515063	5.73529	9.73453e-09	9.74046e-08	TFF2	protein_coding
ENSG00000160182	45055	3.14604	0.44723	7.03449	1.99989e-12	3.86433e-11	TFF1	protein_coding
ENSG00000160213	24717.7	2.83568	0.269905	10.5062	8.08559e-26	1.38746e-23	CSTB	protein_coding
ENSG00000160307	267.371	2.40419	0.250076	9.61383	6.99017e-22	6.49422e-20	S100B	protein_coding
ENSG00000160349	2.97435	-2.51305	0.49156	-5.11239	3.18112e-07	2.35123e-06	LCN1	protein_coding
ENSG00000160471	124.7	-2.9044	0.345608	-8.40374	4.32472e-17	1.85355e-15	COX6B2	protein_coding
ENSG00000160868	1112.73	4.77916	0.51432	9.29219	1.51141e-20	1.13203e-18	CYP3A4	protein_coding
ENSG00000160882	2.0674	-2.13441	0.639768	-3.33622	0.00084925	0.00282784	CYP11B1	protein_coding
ENSG00000160957	2228.26	-2.11164	0.184147	-11.4671	1.93018e-30	6.20736e-28	RECQL4	protein_coding
ENSG00000160973	86.8463	-3.33901	0.367244	-9.09208	9.71607e-20	6.54206e-18	FOXH1	protein_coding
ENSG00000161640	64.8065	2.68193	0.282602	9.49013	2.30749e-21	1.98774e-19	SIGLEC11	protein_coding
ENSG00000161652	15.0023	-2.3725	0.433095	-5.47801	4.30147e-08	3.81002e-07	IZUMO2	protein_coding
ENSG00000162006	51.2729	-4.55649	0.486869	-9.35875	8.06829e-21	6.32103e-19	MSLNL	protein_coding
ENSG00000162040	62.739	3.0942	0.552733	5.598	2.16837e-08	2.03675e-07	HS3ST6	protein_coding
ENSG00000162344	91.5891	-6.26224	0.581561	-10.768	4.87479e-27	1.00081e-24	FGF19	protein_coding
ENSG00000162398	47.6485	3.30891	0.334057	9.90521	3.95125e-23	4.39976e-21	LEXM	protein_coding
ENSG00000162460	263.503	2.38436	0.375069	6.35712	2.05573e-10	2.82374e-09	TMEM82	protein_coding
ENSG00000162461	193.194	2.96572	0.238987	12.4095	2.32063e-35	1.66752e-32	SLC25A34	protein_coding
ENSG00000162482	3992.15	2.06556	0.288577	7.15775	8.20094e-13	1.70345e-11	AKR7A3	protein_coding
ENSG00000162706	319.995	3.0476	0.382677	7.96389	1.6671e-15	5.56764e-14	CADM3	protein_coding
ENSG00000162763	1.19711	2.54121	0.679806	3.73814	0.000185386	0.00073942	LRRC52	protein_coding
ENSG00000162782	203.847	-2.72786	0.339411	-8.03704	9.20321e-16	3.18463e-14	TDRD5	protein_coding
ENSG00000162849	2061.55	-2.624	0.218994	-11.982	4.41444e-33	2.1147e-30	KIF26B	protein_coding
ENSG00000162951	43.0009	2.42698	0.435227	5.57635	2.45615e-08	2.28743e-07	LRRTM1	protein_coding
ENSG00000162992	53.6797	2.09293	0.490388	4.26792	1.97308e-05	0.000100196	NEUROD1	protein_coding
ENSG00000163017	73591.9	2.23202	0.461344	4.83809	1.31092e-06	8.59761e-06	ACTG2	protein_coding
ENSG00000163064	14.2744	-2.64739	0.548865	-4.82338	1.41142e-06	9.19775e-06	EN1	protein_coding
ENSG00000163141	206.7	4.08362	0.378403	10.7917	3.76611e-27	7.90849e-25	BNIPL	protein_coding
ENSG00000163145	358.349	2.20366	0.319238	6.90287	5.09605e-12	9.19408e-11	C1QTNF7	protein_coding
ENSG00000163202	44.6026	5.09666	1.04025	4.89944	9.6111e-07	6.47517e-06	LCE3D	protein_coding
ENSG00000163207	919.267	4.06074	1.03211	3.93441	8.34001e-05	0.000363477	IVL	protein_coding
ENSG00000163209	30606.1	4.47806	0.861007	5.20096	1.9826e-07	1.53031e-06	SPRR3	protein_coding
ENSG00000163216	1141.83	2.79449	0.861404	3.24411	0.00117819	0.00376348	SPRR2D	protein_coding
ENSG00000163220	21830.9	3.308	0.486308	6.80227	1.02981e-11	1.77508e-10	S100A9	protein_coding
ENSG00000163273	41.6302	3.10076	0.397335	7.8039	6.00213e-15	1.81596e-13	NPPC	protein_coding
ENSG00000163283	238.956	-6.45019	0.513202	-12.5685	3.14499e-36	2.58271e-33	ALPP	protein_coding
ENSG00000163286	675.738	-5.28689	0.516781	-10.2304	1.44875e-24	2.0627e-22	ALPPL2	protein_coding
ENSG00000163295	1356.67	4.42461	0.520709	8.49729	1.94072e-17	8.81914e-16	ALPI	protein_coding
ENSG00000163331	259.372	2.58108	0.513799	5.02353	5.0731e-07	3.59701e-06	DAPL1	protein_coding
ENSG00000163377	134.817	4.16015	0.568315	7.32015	2.47701e-13	5.67861e-12	FAM19A4	protein_coding
ENSG00000163380	47.1383	2.06943	0.284673	7.26949	3.60845e-13	7.98582e-12	LMOD3	protein_coding
ENSG00000163394	89.444	2.36652	0.584945	4.04571	5.21639e-05	0.00023865	CCKAR	protein_coding
ENSG00000163395	72.2939	-2.20673	0.429278	-5.14055	2.73942e-07	2.0498e-06	IGFN1	protein_coding
ENSG00000163424	4.51409	-2.19527	0.668002	-3.28633	0.00101504	0.00330662	C3orf30	protein_coding
ENSG00000163431	8505.52	2.53317	0.380494	6.65758	2.7838e-11	4.4421e-10	LMOD1	protein_coding
ENSG00000163472	726.664	2.23283	0.224889	9.92859	3.12642e-23	3.55007e-21	TMEM79	protein_coding
ENSG00000163530	8.04157	-3.46439	0.725837	-4.77296	1.81542e-06	1.15393e-05	DPPA2	protein_coding
ENSG00000163581	135.719	3.84109	0.578366	6.64128	3.10972e-11	4.92628e-10	SLC2A2	protein_coding
ENSG00000163586	6096.11	3.54477	0.561073	6.31783	2.65257e-10	3.56999e-09	FABP1	protein_coding
ENSG00000163623	130.781	3.39259	0.510362	6.64741	2.9829e-11	4.74007e-10	NKX6-1	protein_coding
ENSG00000163631	538.008	-3.72343	0.611627	-6.08775	1.14506e-09	1.36316e-08	ALB	protein_coding
ENSG00000163673	51.3545	-2.2652	0.222988	-10.1584	3.04153e-24	4.10188e-22	DCLK3	protein_coding
ENSG00000163687	260.686	2.32811	0.303704	7.66573	1.77819e-14	4.96814e-13	DNASE1L3	protein_coding
ENSG00000163710	174.709	2.73848	0.332707	8.2309	1.85807e-16	7.26608e-15	PCOLCE2	protein_coding
ENSG00000163735	10900.9	-2.41408	0.469439	-5.14248	2.7113e-07	2.02942e-06	CXCL5	protein_coding
ENSG00000163739	4739.24	-2.67695	0.310352	-8.62553	6.3796e-18	3.17173e-16	CXCL1	protein_coding
ENSG00000163792	47.597	-2.12641	0.412927	-5.1496	2.61042e-07	1.95997e-06	TCF23	protein_coding
ENSG00000163815	452.363	3.43651	0.251893	13.6427	2.23087e-42	3.41978e-39	CLEC3B	protein_coding
ENSG00000163873	181.593	2.49332	0.411222	6.06321	1.33435e-09	1.57102e-08	GRIK3	protein_coding
ENSG00000163884	355.652	2.34278	0.315666	7.42172	1.15608e-13	2.82047e-12	KLF15	protein_coding
ENSG00000163959	328.227	2.83031	0.24058	11.7645	5.94598e-32	2.35727e-29	SLC51A	protein_coding
ENSG00000163975	2638.11	-2.87658	0.265127	-10.8498	1.99842e-27	4.37635e-25	MELTF	protein_coding
ENSG00000164089	41.3459	3.2666	0.508938	6.41846	1.37661e-10	1.95333e-09	ETNPPL	protein_coding
ENSG00000164107	1404.26	2.55257	0.458967	5.56155	2.67388e-08	2.47119e-07	HAND2	protein_coding
ENSG00000164120	5333.84	2.58717	0.291285	8.88191	6.57212e-19	3.85017e-17	HPGD	protein_coding
ENSG00000164122	244.306	2.73681	0.578616	4.72993	2.24601e-06	1.40073e-05	ASB5	protein_coding
ENSG00000164175	15.1931	-2.612	0.429006	-6.0885	1.13974e-09	1.35753e-08	SLC45A2	protein_coding
ENSG00000164256	4.95792	-2.78896	0.678477	-4.11063	3.94586e-05	0.000186364	PRDM9	protein_coding
ENSG00000164283	489.971	-4.71287	0.258246	-18.2495	2.08651e-74	3.19848e-70	ESM1	protein_coding
ENSG00000164303	56.1898	2.00779	0.289856	6.92686	4.30278e-12	7.86784e-11	ENPP6	protein_coding
ENSG00000164326	197.021	2.99931	0.639933	4.68692	2.77347e-06	1.69768e-05	CARTPT	protein_coding
ENSG00000164362	126.109	-2.50663	0.321019	-7.80836	5.79384e-15	1.75989e-13	TERT	protein_coding
ENSG00000164400	44.3568	-4.22029	0.42269	-9.98438	1.78414e-23	2.13114e-21	CSF2	protein_coding
ENSG00000164406	133.653	2.25625	0.227264	9.92785	3.14973e-23	3.56773e-21	LEAP2	protein_coding
ENSG00000164411	44.7916	-2.74604	0.437511	-6.2765	3.46278e-10	4.56424e-09	GJB7	protein_coding
ENSG00000164418	40.7877	2.0555	0.30243	6.7966	1.07115e-11	1.84081e-10	GRIK2	protein_coding
ENSG00000164434	12.3765	-2.39802	0.483315	-4.96161	6.99108e-07	4.82235e-06	FABP7	protein_coding
ENSG00000164520	131.157	3.75844	0.353304	10.638	1.98429e-26	3.7095e-24	RAET1E	protein_coding
ENSG00000164530	743.862	3.47433	0.413134	8.40969	4.11112e-17	1.76859e-15	PI16	protein_coding
ENSG00000164619	147.937	2.32467	0.305235	7.61602	2.61617e-14	7.03171e-13	BMPER	protein_coding
ENSG00000164651	69.5309	-5.39051	0.545019	-9.89052	4.57666e-23	5.05941e-21	SP8	protein_coding
ENSG00000164694	4568.9	-3.30492	0.316374	-10.4463	1.52419e-25	2.56757e-23	FNDC1	protein_coding
ENSG00000164761	891.767	-2.98823	0.337503	-8.85393	8.44931e-19	4.82692e-17	TNFRSF11B	protein_coding
ENSG00000164778	119.533	-3.99107	0.514857	-7.7518	9.05986e-15	2.66909e-13	EN2	protein_coding
ENSG00000164816	2217.39	5.76733	0.891296	6.47072	9.75344e-11	1.41674e-09	DEFA5	protein_coding
ENSG00000164822	994.242	4.71294	0.862365	5.46513	4.62575e-08	4.06981e-07	DEFA6	protein_coding
ENSG00000164850	331.169	2.31197	0.295895	7.81349	5.56239e-15	1.69743e-13	GPER1	protein_coding
ENSG00000164932	2544.81	-3.47122	0.237632	-14.6075	2.51447e-48	8.89502e-45	CTHRC1	protein_coding
ENSG00000164935	44.0017	-3.66957	0.33395	-10.9884	4.34648e-28	1.01983e-25	DCSTAMP	protein_coding
ENSG00000165072	638.137	3.13089	0.36818	8.5037	1.83636e-17	8.36412e-16	MAMDC2	protein_coding
ENSG00000165164	55.8311	-4.49928	0.480145	-9.37067	7.20704e-21	5.71444e-19	CFAP47	protein_coding
ENSG00000165186	363.151	3.01402	0.41192	7.317	2.53572e-13	5.80451e-12	PTCHD1	protein_coding
ENSG00000165192	25.6303	3.76462	0.4381	8.59304	8.46953e-18	4.1173e-16	ASB11	protein_coding
ENSG00000165197	125.851	2.94571	0.37388	7.87875	3.30678e-15	1.0508e-13	VEGFD	protein_coding
ENSG00000165202	3.09261	-2.57374	0.541358	-4.75422	1.9921e-06	1.2548e-05	OR1Q1	protein_coding
ENSG00000165269	203.582	2.00511	0.271301	7.39073	1.46026e-13	3.49945e-12	AQP7	protein_coding
ENSG00000165272	4789.01	2.48553	0.356403	6.97392	3.08227e-12	5.78561e-11	AQP3	protein_coding
ENSG00000165309	58.456	-2.58022	0.365561	-7.05824	1.6863e-12	3.30984e-11	ARMC3	protein_coding
ENSG00000165323	327.066	3.09642	0.382168	8.10227	5.39441e-16	1.93358e-14	FAT3	protein_coding
ENSG00000165349	23.6827	3.2761	0.405727	8.07466	6.76671e-16	2.39007e-14	SLC7A3	protein_coding
ENSG00000165376	5962.68	-2.95807	0.402262	-7.35358	1.92968e-13	4.50925e-12	CLDN2	protein_coding
ENSG00000165462	18.2138	3.09485	0.49585	6.24151	4.33366e-10	5.61398e-09	PHOX2A	protein_coding
ENSG00000165474	5565.6	2.27121	0.288044	7.88493	3.14715e-15	1.00508e-13	GJB2	protein_coding
ENSG00000165553	18.3483	3.29437	0.663748	4.96328	6.93126e-07	4.78683e-06	NGB	protein_coding
ENSG00000165584	3.38197	-2.78874	0.79059	-3.52741	0.000419646	0.00152514	SSX3	protein_coding
ENSG00000165588	3.20279	-2.48901	0.784687	-3.17197	0.00151408	0.00468005	OTX2	protein_coding
ENSG00000165606	61.0159	-3.4187	0.497756	-6.86822	6.50069e-12	1.15694e-10	DRGX	protein_coding
ENSG00000165643	11.4274	-3.71302	0.753138	-4.93007	8.21985e-07	5.6027e-06	SOHLH1	protein_coding
ENSG00000165762	2.62142	-2.35304	0.755756	-3.11349	0.0018489	0.00555732	OR4K2	protein_coding
ENSG00000165794	47.9545	2.97816	0.584502	5.09522	3.48345e-07	2.5505e-06	SLC39A2	protein_coding
ENSG00000165799	187.696	5.03445	0.632718	7.95686	1.76457e-15	5.87609e-14	RNASE7	protein_coding
ENSG00000165828	4561.65	2.58613	0.424286	6.09525	1.09264e-09	1.30549e-08	PRAP1	protein_coding
ENSG00000165891	680.576	-2.07499	0.201023	-10.3222	5.59501e-25	8.49186e-23	E2F7	protein_coding
ENSG00000165966	391.524	3.36457	0.420559	8.00022	1.24194e-15	4.22757e-14	PDZRN4	protein_coding
ENSG00000165995	426.291	2.02696	0.259886	7.79943	6.21889e-15	1.87415e-13	CACNB2	protein_coding
ENSG00000166049	12.5943	-3.69534	0.955391	-3.86788	0.000109788	0.00046508	PASD1	protein_coding
ENSG00000166091	16.9355	3.71504	0.368219	10.0892	6.16556e-24	7.78961e-22	CMTM5	protein_coding
ENSG00000166165	9387.11	2.56425	0.288972	8.8737	7.0754e-19	4.124e-17	CKB	protein_coding
ENSG00000166183	151.599	2.2132	0.363198	6.09365	1.10364e-09	1.31761e-08	ASPG	protein_coding
ENSG00000166292	322.783	3.0074	0.344384	8.73271	2.48635e-18	1.31883e-16	TMEM100	protein_coding
ENSG00000166317	97.2194	4.84947	0.318975	15.2033	3.36298e-52	1.71841e-48	SYNPO2L	protein_coding
ENSG00000166391	1500.82	3.19266	0.433073	7.37212	1.67942e-13	3.97904e-12	MOGAT2	protein_coding
ENSG00000166407	56.1938	2.06632	0.543725	3.80031	0.000144516	0.000593235	LMO1	protein_coding
ENSG00000166415	1687.03	-3.26936	0.361003	-9.05633	1.34908e-19	8.90119e-18	WDR72	protein_coding
ENSG00000166509	12.7986	2.48019	0.504927	4.91197	9.01667e-07	6.09434e-06	CLEC3A	protein_coding
ENSG00000166535	6614.02	4.59442	0.663827	6.92112	4.48095e-12	8.17089e-11	A2ML1	protein_coding
ENSG00000166573	13.4636	2.39578	0.403433	5.93848	2.8767e-09	3.19395e-08	GALR1	protein_coding
ENSG00000166634	17.75	3.96254	0.898337	4.41097	1.0291e-05	5.56584e-05	SERPINB12	protein_coding
ENSG00000166670	295.241	-3.53057	0.36443	-9.68792	3.39375e-22	3.33487e-20	MMP10	protein_coding
ENSG00000166682	113.965	-2.0553	0.330114	-6.22603	4.78403e-10	6.13862e-09	TMPRSS5	protein_coding
ENSG00000166819	238.683	2.05517	0.4331	4.74525	2.08253e-06	1.30746e-05	PLIN1	protein_coding
ENSG00000166825	48924.5	2.63085	0.448206	5.86973	4.36501e-09	4.69234e-08	ANPEP	protein_coding
ENSG00000166828	169.313	2.73326	0.512494	5.33325	9.64691e-08	7.94204e-07	SCNN1G	protein_coding
ENSG00000166831	1618.97	2.63519	0.344653	7.64591	2.07471e-14	5.69964e-13	RBPMS2	protein_coding
ENSG00000166863	152.581	2.39866	0.355905	6.73961	1.58813e-11	2.64428e-10	TAC3	protein_coding
ENSG00000166866	3429.97	2.1937	0.324496	6.76032	1.37686e-11	2.31598e-10	MYO1A	protein_coding
ENSG00000166869	890.243	2.90477	0.51952	5.59124	2.25447e-08	2.11072e-07	CHP2	protein_coding
ENSG00000166897	281.578	-3.38934	0.377705	-8.97351	2.87205e-19	1.79213e-17	ELFN2	protein_coding
ENSG00000166948	2.56938	-2.24106	0.673088	-3.32952	0.000869958	0.00288728	TGM6	protein_coding
ENSG00000166959	770.622	2.68372	0.37914	7.07844	1.45781e-12	2.89223e-11	MS4A8	protein_coding
ENSG00000167014	2.58418	-2.46652	0.630579	-3.91152	9.17173e-05	0.000395749	TERB2	protein_coding
ENSG00000167139	1.83083	-2.45552	0.665409	-3.69023	0.00022405	0.000873483	TBC1D21	protein_coding
ENSG00000167281	207.503	2.16891	0.449047	4.83004	1.36508e-06	8.91723e-06	RBFOX3	protein_coding
ENSG00000167580	130.413	-4.11707	0.525737	-7.83105	4.8382e-15	1.49028e-13	AQP2	protein_coding
ENSG00000167612	15.5734	-3.4067	0.540247	-6.30581	2.86686e-10	3.83472e-09	ANKRD33	protein_coding
ENSG00000167641	1210.45	2.11323	0.291066	7.26032	3.86162e-13	8.50112e-12	PPP1R14A	protein_coding
ENSG00000167646	101.14	-2.03736	0.265945	-7.66083	1.8473e-14	5.1487e-13	DNAAF3	protein_coding
ENSG00000167653	25227.3	3.49021	0.500395	6.9749	3.06088e-12	5.74781e-11	PSCA	protein_coding
ENSG00000167654	28.9654	2.1012	0.33669	6.24077	4.35421e-10	5.63742e-09	ATCAY	protein_coding
ENSG00000167656	2173.96	2.33875	0.628411	3.72169	0.000197891	0.000783389	LY6D	protein_coding
ENSG00000167676	2393.45	2.82267	0.427691	6.59978	4.11762e-11	6.37794e-10	PLIN4	protein_coding
ENSG00000167701	737.691	2.22625	0.316265	7.0392	1.93347e-12	3.74543e-11	GPT	protein_coding
ENSG00000167749	23.4602	-2.32065	0.48539	-4.78099	1.74431e-06	1.11243e-05	KLK4	protein_coding
ENSG00000167755	3860.08	-3.18602	0.514125	-6.19697	5.75617e-10	7.26639e-09	KLK6	protein_coding
ENSG00000167759	1871.52	4.18714	0.579491	7.22556	4.99053e-13	1.08053e-11	KLK13	protein_coding
ENSG00000167768	182.059	5.93347	0.468224	12.6723	8.42397e-37	7.1741e-34	KRT1	protein_coding
ENSG00000167769	59.2463	4.95052	0.487212	10.1609	2.96268e-24	4.00729e-22	ACER1	protein_coding
ENSG00000167779	1487	2.42744	0.234605	10.3469	4.32269e-25	6.76163e-23	IGFBP6	protein_coding
ENSG00000167800	144.653	3.44141	0.416499	8.26271	1.424e-16	5.66986e-15	TBX10	protein_coding
ENSG00000167916	99.9867	2.49076	0.76442	3.25836	0.00112057	0.00360368	KRT24	protein_coding
ENSG00000168060	493.054	3.1379	0.256396	12.2385	1.93556e-34	1.14424e-31	NAALADL1	protein_coding
ENSG00000168065	34.8259	-3.30285	0.468836	-7.04478	1.85761e-12	3.60608e-11	SLC22A11	protein_coding
ENSG00000168079	693.161	3.36868	0.353384	9.53264	1.5334e-21	1.36399e-19	SCARA5	protein_coding
ENSG00000168081	97.7673	2.16367	0.312022	6.93435	4.08096e-12	7.48903e-11	PNOC	protein_coding
ENSG00000168124	2.19596	-2.54434	0.685045	-3.71411	0.000203919	0.000804548	OR1F1	protein_coding
ENSG00000168267	10.238	3.65992	0.569988	6.42105	1.35336e-10	1.92391e-09	PTF1A	protein_coding
ENSG00000168309	682.664	2.34168	0.264899	8.83987	9.58268e-19	5.39398e-17	FAM107A	protein_coding
ENSG00000168334	89.5593	-2.76733	0.354285	-7.81104	5.67179e-15	1.72623e-13	XIRP1	protein_coding
ENSG00000168447	657.403	3.6612	0.447718	8.17746	2.89895e-16	1.09816e-14	SCNN1B	protein_coding
ENSG00000168477	4174.13	2.15279	0.3069	7.01464	2.30546e-12	4.40663e-11	TNXB	protein_coding
ENSG00000168481	57.372	4.12231	0.416295	9.90238	4.06484e-23	4.51531e-21	LGI3	protein_coding
ENSG00000168542	135317	-2.07242	0.227522	-9.10867	8.33986e-20	5.67358e-18	COL3A1	protein_coding
ENSG00000168546	103.076	2.5692	0.272608	9.42452	4.32087e-21	3.49224e-19	GFRA2	protein_coding
ENSG00000168619	3.01501	-2.49236	0.703802	-3.54128	0.000398187	0.00145586	ADAM18	protein_coding
ENSG00000168703	15.455	3.02699	0.455996	6.6382	3.1754e-11	5.0234e-10	WFDC12	protein_coding
ENSG00000168748	44.4037	4.59363	0.348667	13.1748	1.22475e-39	1.40809e-36	CA7	protein_coding
ENSG00000168779	86.4491	-2.10328	0.312697	-6.72626	1.74081e-11	2.87765e-10	SHOX2	protein_coding
ENSG00000168830	8.57501	3.1159	0.622361	5.00657	5.54078e-07	3.892e-06	HTR1E	protein_coding
ENSG00000168875	103.478	-2.53085	0.558969	-4.52771	5.96258e-06	3.38653e-05	SOX14	protein_coding
ENSG00000168903	528.965	2.52123	0.435889	5.7841	7.29034e-09	7.48032e-08	BTNL3	protein_coding
ENSG00000168913	45.1514	2.16566	0.318025	6.80972	9.77866e-12	1.69443e-10	ENHO	protein_coding
ENSG00000169059	6.82498	-4.21605	0.905621	-4.65543	3.23312e-06	1.95252e-05	VCX3A	protein_coding
ENSG00000169067	36.4167	-3.55309	0.408098	-8.70646	3.13508e-18	1.64023e-16	ACTBL2	protein_coding
ENSG00000169174	1828.52	-2.08701	0.309224	-6.74917	1.48694e-11	2.48841e-10	PCSK9	protein_coding
ENSG00000169245	2698.78	-2.85184	0.334635	-8.52225	1.56488e-17	7.211e-16	CXCL10	protein_coding
ENSG00000169248	1026.6	-2.87135	0.340131	-8.4419	3.12211e-17	1.36873e-15	CXCL11	protein_coding
ENSG00000169252	177.189	2.19996	0.260671	8.4396	3.18436e-17	1.39469e-15	ADRB2	protein_coding
ENSG00000169271	16.2683	3.09402	0.564127	5.48461	4.14374e-08	3.67952e-07	HSPB3	protein_coding
ENSG00000169297	2.15293	2.31166	0.430915	5.36455	8.115e-08	6.78409e-07	NR0B1	protein_coding
ENSG00000169340	50.1539	3.19147	0.649455	4.91408	8.9202e-07	6.03801e-06	PDILT	protein_coding
ENSG00000169429	6427.89	-3.25171	0.342454	-9.4953	2.19581e-21	1.90171e-19	CXCL8	protein_coding
ENSG00000169436	484.36	-2.85165	0.332182	-8.5846	9.11553e-18	4.39418e-16	COL22A1	protein_coding
ENSG00000169469	5426.41	2.78914	0.750656	3.71561	0.000202715	0.000800415	SPRR1B	protein_coding
ENSG00000169474	2767.41	3.78386	0.78456	4.82291	1.41477e-06	9.21468e-06	SPRR1A	protein_coding
ENSG00000169495	49.4111	-2.90074	0.286129	-10.1379	3.75084e-24	4.95671e-22	HTRA4	protein_coding
ENSG00000169509	1513.44	5.44453	0.91362	5.95929	2.53331e-09	2.84268e-08	CRCT1	protein_coding
ENSG00000169548	16.8487	-4.67719	0.605655	-7.72254	1.14036e-14	3.30246e-13	ZNF280A	protein_coding
ENSG00000169550	177.987	2.91099	0.705828	4.12423	3.71981e-05	0.000176612	MUC15	protein_coding
ENSG00000169551	6.05833	-3.07026	0.650266	-4.72154	2.34069e-06	1.45484e-05	CT55	protein_coding
ENSG00000169575	2.00063	2.34501	0.56407	4.15731	3.22014e-05	0.000155049	VPREB1	protein_coding
ENSG00000169583	1412.26	2.3909	0.320942	7.44964	9.35979e-14	2.31667e-12	CLIC3	protein_coding
ENSG00000169594	116.259	3.16518	0.504603	6.27262	3.55023e-10	4.67014e-09	BNC1	protein_coding
ENSG00000169605	67013.6	4.74358	0.735714	6.44759	1.13644e-10	1.63833e-09	GKN1	protein_coding
ENSG00000169679	2418.67	-2.00765	0.172757	-11.6213	3.21335e-31	1.13674e-28	BUB1	protein_coding
ENSG00000169688	1.44466	2.48685	0.536451	4.63576	3.55637e-06	2.12928e-05	MT1B	protein_coding
ENSG00000169840	1.77694	-2.44637	0.828192	-2.95386	0.00313824	0.00878723	GSX1	protein_coding
ENSG00000169856	52.7026	-2.34669	0.527477	-4.4489	8.63111e-06	4.75249e-05	ONECUT1	protein_coding
ENSG00000169906	79.5446	5.77003	0.417099	13.8337	1.59582e-43	3.05785e-40	S100G	protein_coding
ENSG00000170006	1278.85	2.20143	0.246547	8.92907	4.29596e-19	2.59951e-17	TMEM154	protein_coding
ENSG00000170099	72.1063	-2.87971	0.544624	-5.28752	1.23987e-07	9.98588e-07	SERPINA6	protein_coding
ENSG00000170153	1458.19	2.12509	0.316948	6.70485	2.01617e-11	3.2926e-10	RNF150	protein_coding
ENSG00000170178	4.54032	-3.23152	0.626629	-5.15699	2.50953e-07	1.89163e-06	HOXD12	protein_coding
ENSG00000170279	2.65823	-2.94019	0.752256	-3.9085	9.28699e-05	0.000400047	C7orf33	protein_coding
ENSG00000170298	347.714	2.62574	0.396794	6.6174	3.6558e-11	5.72821e-10	LGALS9B	protein_coding
ENSG00000170323	484.393	2.0671	0.418995	4.93347	8.07815e-07	5.51348e-06	FABP4	protein_coding
ENSG00000170369	254.778	-3.34211	0.357183	-9.35687	8.21327e-21	6.40189e-19	CST2	protein_coding
ENSG00000170373	4038.75	-7.11152	0.385411	-18.4518	5.04517e-76	1.16009e-71	CST1	protein_coding
ENSG00000170419	42.2586	3.70238	0.453514	8.16376	3.24765e-16	1.21921e-14	VSTM2A	protein_coding
ENSG00000170423	2021.61	5.37819	0.773563	6.95249	3.58906e-12	6.64736e-11	KRT78	protein_coding
ENSG00000170426	32.3464	3.22849	0.715053	4.51503	6.33069e-06	3.57968e-05	SDR9C7	protein_coding
ENSG00000170465	3025.31	2.6223	0.89504	2.92981	0.00339171	0.00940137	KRT6C	protein_coding
ENSG00000170476	1824.65	2.50349	0.324276	7.72024	1.16115e-14	3.35419e-13	MZB1	protein_coding
ENSG00000170477	54644.3	4.83021	0.871173	5.54449	2.94809e-08	2.69804e-07	KRT4	protein_coding
ENSG00000170482	169.452	2.74119	0.296212	9.25415	2.15932e-20	1.59908e-18	SLC23A1	protein_coding
ENSG00000170500	562.216	2.06282	0.347383	5.93819	2.8819e-09	3.19895e-08	LONRF2	protein_coding
ENSG00000170516	17.3311	-4.73791	0.880814	-5.37902	7.48929e-08	6.31843e-07	COX7B2	protein_coding
ENSG00000170523	6.25525	-2.56621	0.597881	-4.29218	1.76929e-05	9.06887e-05	KRT83	protein_coding
ENSG00000170549	9.18872	2.31784	0.428945	5.40357	6.53262e-08	5.58094e-07	IRX1	protein_coding
ENSG00000170689	1058.16	-2.63545	0.336888	-7.82293	5.16067e-15	1.58325e-13	HOXB9	protein_coding
ENSG00000170788	2.66072	-2.00154	0.609373	-3.2846	0.00102128	0.00332389	DYDC1	protein_coding
ENSG00000170965	33.7919	-2.13426	0.407742	-5.23434	1.65579e-07	1.2981e-06	PLAC1	protein_coding
ENSG00000171102	12.476	-3.86658	0.641305	-6.02924	1.64735e-09	1.90634e-08	OBP2B	protein_coding
ENSG00000171126	34.4098	-2.19877	0.359028	-6.12424	9.11193e-10	1.10477e-08	KCNG3	protein_coding
ENSG00000171234	425.413	2.21019	0.400342	5.52076	3.37542e-08	3.05208e-07	UGT2B7	protein_coding
ENSG00000171243	660.903	2.89394	0.436435	6.63085	3.33756e-11	5.25823e-10	SOSTDC1	protein_coding
ENSG00000171246	642.998	2.74529	0.457957	5.99465	2.03918e-09	2.32238e-08	NPTX1	protein_coding
ENSG00000171346	3232.19	3.52496	0.461482	7.63835	2.20029e-14	6.01586e-13	KRT15	protein_coding
ENSG00000171388	639.941	-2.78439	0.278294	-10.0052	1.44592e-23	1.73616e-21	APLN	protein_coding
ENSG00000171401	49268.9	4.2748	0.828124	5.16203	2.44284e-07	1.8465e-06	KRT13	protein_coding
ENSG00000171431	8424.44	2.42685	0.531744	4.56395	5.0201e-06	2.90067e-05	KRT20	protein_coding
ENSG00000171476	2469.43	2.16922	0.294623	7.36269	1.80234e-13	4.23754e-12	HOPX	protein_coding
ENSG00000171487	8.66887	-3.86313	0.638891	-6.04661	1.47925e-09	1.72615e-08	NLRP5	protein_coding
ENSG00000171517	78.6469	2.00101	0.371586	5.38504	7.24271e-08	6.12613e-07	LPAR3	protein_coding
ENSG00000171551	207.997	-2.52578	0.353552	-7.14401	9.06483e-13	1.86771e-11	ECEL1	protein_coding
ENSG00000171564	293.569	-2.56247	0.602356	-4.25408	2.09906e-05	0.000105823	FGB	protein_coding
ENSG00000171759	101.615	-3.22914	0.501243	-6.44227	1.17703e-10	1.69206e-09	PAH	protein_coding
ENSG00000171804	19.3387	-2.41195	0.42501	-5.67506	1.38644e-08	1.35255e-07	WDR87	protein_coding
ENSG00000171819	78.4631	2.74538	0.355443	7.72384	1.12876e-14	3.2717e-13	ANGPTL7	protein_coding
ENSG00000171873	220.477	2.04969	0.378287	5.41835	6.01527e-08	5.16873e-07	ADRA1D	protein_coding
ENSG00000171885	104.064	4.73838	0.555057	8.53674	1.38059e-17	6.44573e-16	AQP4	protein_coding
ENSG00000171916	455.562	3.02927	0.361874	8.37107	5.70983e-17	2.39584e-15	LGALS9C	protein_coding
ENSG00000171954	150.593	3.38274	0.412413	8.20231	2.35801e-16	9.06692e-15	CYP4F22	protein_coding
ENSG00000172005	5167.69	4.92535	0.55654	8.84994	8.75673e-19	4.98397e-17	MAL	protein_coding
ENSG00000172061	1026.77	-2.03894	0.316184	-6.44858	1.12903e-10	1.62969e-09	LRRC15	protein_coding
ENSG00000172260	1189.99	2.31379	0.296635	7.80014	6.18384e-15	1.8648e-13	NEGR1	protein_coding
ENSG00000172348	2032.66	2.15887	0.253746	8.508	1.76966e-17	8.08977e-16	RCAN2	protein_coding
ENSG00000172382	739.505	3.82741	0.440261	8.69351	3.5142e-18	1.81995e-16	PRSS27	protein_coding
ENSG00000172399	13.1784	2.21206	0.358243	6.17476	6.6266e-10	8.27209e-09	MYOZ2	protein_coding
ENSG00000172425	50.1095	2.95239	0.243031	12.1482	5.8642e-34	3.24919e-31	TTC36	protein_coding
ENSG00000172478	1061.36	2.15079	0.371137	5.79514	6.82645e-09	7.04522e-08	C2orf54	protein_coding
ENSG00000172548	195.557	2.51041	0.37688	6.66103	2.71918e-11	4.35107e-10	NIPAL4	protein_coding
ENSG00000172551	19.3252	-3.67743	0.55362	-6.64251	3.08383e-11	4.88695e-10	MUCL1	protein_coding
ENSG00000172689	275.374	6.79488	0.495453	13.7145	8.31537e-43	1.41632e-39	MS4A10	protein_coding
ENSG00000172782	115.623	2.84242	0.469597	6.05289	1.4227e-09	1.66735e-08	FADS6	protein_coding
ENSG00000172867	19.226	2.85191	0.428974	6.6482	2.96692e-11	4.71631e-10	KRT2	protein_coding
ENSG00000172935	2049.73	2.0118	0.320664	6.27384	3.52243e-10	4.63622e-09	MRGPRF	protein_coding
ENSG00000172987	147.397	3.53021	0.398758	8.85302	8.51834e-19	4.85429e-17	HPSE2	protein_coding
ENSG00000173157	23.7576	-3.31276	0.602559	-5.49782	3.8451e-08	3.43574e-07	ADAMTS20	protein_coding
ENSG00000173175	2021.45	2.12739	0.340455	6.24868	4.13925e-10	5.38051e-09	ADCY5	protein_coding
ENSG00000173212	98.7328	3.58119	0.466101	7.68329	1.55051e-14	4.36381e-13	MAB21L3	protein_coding
ENSG00000173237	582.902	4.12769	0.470701	8.76924	1.79878e-18	9.70918e-17	C11orf86	protein_coding
ENSG00000173391	567.455	-3.05291	0.261606	-11.6699	1.81694e-31	6.6582e-29	OLR1	protein_coding
ENSG00000173406	192.339	3.17441	0.340063	9.33478	1.01205e-20	7.76018e-19	DAB1	protein_coding
ENSG00000173572	5.42296	-2.42303	0.722753	-3.3525	0.000800843	0.00268787	NLRP13	protein_coding
ENSG00000173612	4.96937	-3.37331	0.769211	-4.38541	1.15768e-05	6.19134e-05	GPRC6A	protein_coding
ENSG00000173621	2568.55	-2.03294	0.174116	-11.6758	1.69521e-31	6.28704e-29	LRFN4	protein_coding
ENSG00000173641	2987.15	2.11372	0.409606	5.16038	2.46449e-07	1.86134e-06	HSPB7	protein_coding
ENSG00000173699	4.05267	-2.28975	0.615109	-3.7225	0.000197256	0.000781608	SPATA3	protein_coding
ENSG00000173714	13.7609	2.01218	0.338459	5.94511	2.76272e-09	3.07781e-08	WFIKKN2	protein_coding
ENSG00000173769	4.98208	-2.10475	0.648213	-3.247	0.00116628	0.00373191	TOPAZ1	protein_coding
ENSG00000173894	835.682	-2.39832	0.267094	-8.9793	2.72503e-19	1.712e-17	CBX2	protein_coding
ENSG00000174015	21.7285	-4.45947	0.554026	-8.04921	8.33307e-16	2.90099e-14	SPERT	protein_coding
ENSG00000174016	5.83625	-2.68606	0.570102	-4.71154	2.45851e-06	1.52088e-05	FAM46D	protein_coding
ENSG00000174156	8.84576	3.87987	0.522743	7.42215	1.15235e-13	2.81287e-12	GSTA3	protein_coding
ENSG00000174226	37.5356	2.62601	0.394686	6.65342	2.86354e-11	4.55984e-10	SNX31	protein_coding
ENSG00000174236	88.0275	2.55302	0.368001	6.93752	3.9904e-12	7.34629e-11	REP15	protein_coding
ENSG00000174325	5.50952	-2.89053	0.505438	-5.71885	1.07248e-08	1.06756e-07	DIRC1	protein_coding
ENSG00000174358	3189.31	3.23232	0.501313	6.44771	1.13553e-10	1.63792e-09	SLC6A19	protein_coding
ENSG00000174371	777.249	-2.15128	0.174282	-12.3436	5.27295e-35	3.41539e-32	EXO1	protein_coding
ENSG00000174514	1960.57	2.37043	0.327488	7.23824	4.54559e-13	9.87914e-12	MFSD4A	protein_coding
ENSG00000174564	315.209	3.01452	0.354043	8.51456	1.67226e-17	7.66739e-16	IL20RB	protein_coding
ENSG00000174576	28.1749	2.94965	0.345552	8.53606	1.38872e-17	6.47713e-16	NPAS4	protein_coding
ENSG00000174611	71.0473	2.14713	0.286601	7.49172	6.79784e-14	1.71392e-12	KY	protein_coding
ENSG00000174697	38.6798	2.01973	0.396322	5.09618	3.46576e-07	2.54038e-06	LEP	protein_coding
ENSG00000174885	474.398	2.39323	0.39654	6.03528	1.58686e-09	1.84191e-08	NLRP6	protein_coding
ENSG00000174944	444.748	2.21889	0.252986	8.77078	1.77426e-18	9.59198e-17	P2RY14	protein_coding
ENSG00000174992	341.716	5.60211	0.478915	11.6975	1.31275e-31	5.03091e-29	ZG16	protein_coding
ENSG00000175063	4414.67	-2.01768	0.210785	-9.57221	1.04641e-21	9.51034e-20	UBE2C	protein_coding
ENSG00000175084	77928.2	2.13602	0.503236	4.24457	2.19009e-05	0.000109978	DES	protein_coding
ENSG00000175121	15.0428	2.75983	0.54561	5.05824	4.23144e-07	3.04293e-06	WFDC5	protein_coding
ENSG00000175161	110.95	2.89406	0.402553	7.18926	6.51427e-13	1.37864e-11	CADM2	protein_coding
ENSG00000175785	882.852	3.1211	0.40371	7.73103	1.06676e-14	3.09907e-13	PRIMA1	protein_coding
ENSG00000175832	2911.8	-2.60713	0.242391	-10.7559	5.55995e-27	1.11655e-24	ETV4	protein_coding
ENSG00000175874	208.885	-2.69359	0.343178	-7.84894	4.1956e-15	1.30282e-13	CREG2	protein_coding
ENSG00000175877	15.7561	-2.33794	0.373423	-6.26083	3.82945e-10	5.01591e-09	TMEM270	protein_coding
ENSG00000175894	98.4655	-2.10833	0.327732	-6.43308	1.25042e-10	1.78974e-09	TSPEAR	protein_coding
ENSG00000175906	316.835	2.34492	0.297697	7.87689	3.35632e-15	1.06302e-13	ARL4D	protein_coding
ENSG00000175984	395.973	2.60784	0.285376	9.13828	6.3454e-20	4.41471e-18	DENND2C	protein_coding
ENSG00000175985	55.2267	-2.12465	0.329245	-6.45309	1.09591e-10	1.58387e-09	PLEKHD1	protein_coding
ENSG00000176194	38.886	3.85685	0.550146	7.01058	2.37325e-12	4.52868e-11	CIDEA	protein_coding
ENSG00000176244	89.8284	-2.32042	0.273532	-8.4832	2.19092e-17	9.86836e-16	ACBD7	protein_coding
ENSG00000176273	840.918	2.02562	0.191479	10.5788	3.73636e-26	6.68591e-24	SLC35G1	protein_coding
ENSG00000176399	121.658	2.0465	0.358975	5.70096	1.19137e-08	1.17598e-07	DMRTA1	protein_coding
ENSG00000176533	621.564	2.31767	0.234956	9.86426	5.94722e-23	6.45049e-21	GNG7	protein_coding
ENSG00000176566	6.47827	-3.70376	0.901294	-4.10938	3.96717e-05	0.000187293	DCAF4L2	protein_coding
ENSG00000176746	1.68488	-2.64315	0.787314	-3.35718	0.000787432	0.00264807	MAGEB6	protein_coding
ENSG00000176919	364.075	2.32048	0.411876	5.63394	1.76142e-08	1.68477e-07	C8G	protein_coding
ENSG00000176928	713.281	2.64399	0.282448	9.36098	7.89969e-21	6.1995e-19	GCNT4	protein_coding
ENSG00000176956	54.4993	2.1735	0.290635	7.47847	7.51925e-14	1.88547e-12	LY6H	protein_coding
ENSG00000177238	131.245	-3.07018	0.408919	-7.50806	6.00107e-14	1.53236e-12	TRIM72	protein_coding
ENSG00000177519	66.7649	3.05501	0.407682	7.49362	6.70002e-14	1.6939e-12	RPRM	protein_coding
ENSG00000177800	4.17666	-2.08441	0.407026	-5.12109	3.0378e-07	2.25399e-06	TMEM78	protein_coding
ENSG00000178301	311.897	2.11578	0.177509	11.9193	9.39054e-33	4.31852e-30	AQP11	protein_coding
ENSG00000178363	901.909	3.58147	0.81194	4.411	1.02896e-05	5.56575e-05	CALML3	protein_coding
ENSG00000178462	151.296	3.02279	0.414335	7.29552	2.97498e-13	6.71723e-12	TUBAL3	protein_coding
ENSG00000178473	47.6945	2.21332	0.507625	4.36015	1.29972e-05	6.86554e-05	UCN3	protein_coding
ENSG00000178597	1028.14	3.39844	0.517466	6.56747	5.11787e-11	7.77537e-10	PSAPL1	protein_coding
ENSG00000178645	1.95719	-2.14805	0.678853	-3.16423	0.00155492	0.00478665	C10orf53	protein_coding
ENSG00000178690	91.4155	4.3232	0.947726	4.56165	5.07521e-06	2.9281e-05	DYNAP	protein_coding
ENSG00000178752	158.541	-2.29701	0.264413	-8.68718	3.71536e-18	1.91335e-16	ERFE	protein_coding
ENSG00000178773	523.931	-2.09453	0.280503	-7.46704	8.20182e-14	2.04437e-12	CPNE7	protein_coding
ENSG00000178776	35.8793	-3.92799	0.472393	-8.31509	9.16846e-17	3.75458e-15	C5orf46	protein_coding
ENSG00000178919	79.203	2.73339	0.624235	4.37879	1.19342e-05	6.36106e-05	FOXE1	protein_coding
ENSG00000178934	167.878	2.19161	0.556813	3.93599	8.28535e-05	0.000361231	LGALS7B	protein_coding
ENSG00000179008	11.1974	2.74065	0.349784	7.83526	4.67859e-15	1.44305e-13	C14orf39	protein_coding
ENSG00000179046	8.96484	-2.73756	0.572737	-4.77978	1.75485e-06	1.11822e-05	TRIML2	protein_coding
ENSG00000179059	11.6524	-2.86393	0.676545	-4.23317	2.30419e-05	0.000115079	ZFP42	protein_coding
ENSG00000179270	7.09159	2.72253	0.428766	6.34967	2.15779e-10	2.95158e-09	C2orf71	protein_coding
ENSG00000179520	28.4397	3.6207	0.515538	7.02315	2.16916e-12	4.16167e-11	SLC17A8	protein_coding
ENSG00000179593	271.875	2.21341	0.32781	6.75213	1.45689e-11	2.44345e-10	ALOX15B	protein_coding
ENSG00000179603	65.8163	-2.71772	0.282174	-9.63135	5.89514e-22	5.60135e-20	GRM8	protein_coding
ENSG00000179709	4.11929	-2.3994	0.63275	-3.79202	0.000149426	0.000611317	NLRP8	protein_coding
ENSG00000179772	325.019	-2.57205	0.230828	-11.1427	7.76993e-29	2.03025e-26	FOXS1	protein_coding
ENSG00000179796	9.69737	3.0083	0.334763	8.98635	2.55588e-19	1.61456e-17	LRRC3B	protein_coding
ENSG00000179915	185.746	2.89266	0.388942	7.43724	1.02807e-13	2.53098e-12	NRXN1	protein_coding
ENSG00000179934	42.7413	-2.40026	0.266972	-8.99067	2.45736e-19	1.5566e-17	CCR8	protein_coding
ENSG00000180155	2489.67	2.27966	0.401291	5.68081	1.34059e-08	1.31144e-07	LYNX1	protein_coding
ENSG00000180210	44.6777	-2.65327	0.440498	-6.02335	1.7084e-09	1.97105e-08	F2	protein_coding
ENSG00000180251	788.872	2.6475	0.47342	5.59228	2.24103e-08	2.09985e-07	SLC9A4	protein_coding
ENSG00000180305	3.34894	-2.33834	0.583434	-4.00788	6.12657e-05	0.000275899	WFDC10A	protein_coding
ENSG00000180318	10.6521	-2.67286	0.785407	-3.40315	0.00066613	0.00228595	ALX1	protein_coding
ENSG00000180440	15.1006	3.43183	0.573626	5.9827	2.19464e-09	2.48773e-08	SERTM1	protein_coding
ENSG00000180475	3.65494	-2.8019	0.626336	-4.47348	7.69573e-06	4.28076e-05	OR10Q1	protein_coding
ENSG00000180660	23.6841	2.09252	0.327194	6.39535	1.60184e-10	2.24248e-09	MAB21L1	protein_coding
ENSG00000180767	298.842	-2.24735	0.362588	-6.19809	5.71524e-10	7.2167e-09	CHST13	protein_coding
ENSG00000180806	217.25	-4.34001	0.319553	-13.5815	5.15663e-42	7.64977e-39	HOXC9	protein_coding
ENSG00000180818	962.735	-6.54048	0.418867	-15.6147	5.78109e-55	4.43102e-51	HOXC10	protein_coding
ENSG00000180871	295.868	2.18673	0.345421	6.33063	2.4416e-10	3.30734e-09	CXCR2	protein_coding
ENSG00000181072	655.992	2.81335	0.509327	5.52366	3.32006e-08	3.00734e-07	CHRM2	protein_coding
ENSG00000181085	344.102	-2.79388	0.262554	-10.6412	1.9174e-26	3.59907e-24	MAPK15	protein_coding
ENSG00000181143	1088.35	-4.4141	0.493229	-8.94939	3.5745e-19	2.19471e-17	MUC16	protein_coding
ENSG00000181195	193.159	3.09136	0.504935	6.12229	9.22426e-10	1.11662e-08	PENK	protein_coding
ENSG00000181355	14.8455	-4.00483	0.534394	-7.49415	6.67271e-14	1.68792e-12	OFCC1	protein_coding
ENSG00000181433	51.1127	-6.04934	0.744953	-8.12044	4.64514e-16	1.68338e-14	SAGE1	protein_coding
ENSG00000181577	845.468	-3.57571	0.35399	-10.1012	5.45919e-24	6.95449e-22	C6orf223	protein_coding
ENSG00000181778	88.1146	2.40586	0.429024	5.60776	2.04966e-08	1.93631e-07	TMEM252	protein_coding
ENSG00000181856	706.535	2.67582	0.347163	7.70767	1.28138e-14	3.66923e-13	SLC2A4	protein_coding
ENSG00000182040	58.674	3.39796	0.526	6.46	1.04703e-10	1.51655e-09	USH1G	protein_coding
ENSG00000182111	20.4238	-4.34679	0.623306	-6.97377	3.08561e-12	5.78951e-11	ZNF716	protein_coding
ENSG00000182156	379.345	6.90722	0.436333	15.8302	1.927e-56	1.77238e-52	ENPP7	protein_coding
ENSG00000182253	17004.7	2.60141	0.445997	5.83281	5.45032e-09	5.75808e-08	SYNM	protein_coding
ENSG00000182333	94714.3	3.70951	0.75098	4.93956	7.83e-07	5.35285e-06	LIPF	protein_coding
ENSG00000182379	355.661	-2.21399	0.360672	-6.13852	8.32946e-10	1.02039e-08	NXPH4	protein_coding
ENSG00000182459	8.33825	-3.40299	0.519237	-6.55382	5.60848e-11	8.46759e-10	TEX19	protein_coding
ENSG00000182492	32428.6	-2.55832	0.211903	-12.0731	1.46497e-33	7.74382e-31	BGN	protein_coding
ENSG00000182583	6.5977	-3.58076	0.614012	-5.83174	5.48521e-09	5.78829e-08	VCX	protein_coding
ENSG00000182585	69.8019	3.77305	0.644802	5.85149	4.87199e-09	5.18881e-08	EPGN	protein_coding
ENSG00000182747	98.9565	-2.40935	0.457709	-5.26393	1.41007e-07	1.12305e-06	SLC35D3	protein_coding
ENSG00000182938	340.481	5.02951	0.54518	9.22541	2.8247e-20	2.06194e-18	OTOP3	protein_coding
ENSG00000183034	19.6521	3.92946	0.46262	8.49392	1.99788e-17	9.05206e-16	OTOP2	protein_coding
ENSG00000183036	185.138	2.12742	0.508946	4.18004	2.91457e-05	0.000142062	PCP4	protein_coding
ENSG00000183072	44.2482	-2.0545	0.461923	-4.4477	8.6793e-06	4.77673e-05	NKX2-5	protein_coding
ENSG00000183091	1663.13	-4.09231	0.363239	-11.2662	1.9281e-29	5.54023e-27	NEB	protein_coding
ENSG00000183128	34.6664	-3.44906	0.481132	-7.16864	7.5748e-13	1.58413e-11	CALHM3	protein_coding
ENSG00000183134	176.247	2.55767	0.250352	10.2163	1.67604e-24	2.35711e-22	PTGDR2	protein_coding
ENSG00000183146	9.74114	-2.91823	0.945325	-3.08701	0.00202181	0.00600717	PRORY	protein_coding
ENSG00000183206	5.54767	-3.25485	0.641199	-5.0762	3.85058e-07	2.79439e-06	POTEC	protein_coding
ENSG00000183230	328.215	2.97772	0.439796	6.77067	1.28186e-11	2.17288e-10	CTNNA3	protein_coding
ENSG00000183304	1.40845	-2.4669	0.75298	-3.27618	0.0010522	0.00340956	FAM9A	protein_coding
ENSG00000183305	3.75078	-3.71124	0.759859	-4.88411	1.03894e-06	6.96081e-06	MAGEA2B	protein_coding
ENSG00000183347	2011.07	4.38567	0.606386	7.23247	4.74295e-13	1.02886e-11	GBP6	protein_coding
ENSG00000183395	4.60649	-2.05615	0.372214	-5.5241	3.31175e-08	3.001e-07	PMCH	protein_coding
ENSG00000183607	15283.2	4.70736	0.690902	6.81335	9.53509e-12	1.65534e-10	GKN2	protein_coding
ENSG00000183709	5.17829	-3.52954	0.578958	-6.09637	1.08503e-09	1.29674e-08	IFNL2	protein_coding
ENSG00000183715	43.5712	2.0857	0.305083	6.83651	8.11477e-12	1.42327e-10	OPCML	protein_coding
ENSG00000183734	2359.69	-2.54342	0.359431	-7.07625	1.48108e-12	2.93333e-11	ASCL2	protein_coding
ENSG00000183770	26.551	-2.50759	0.481046	-5.21279	1.86019e-07	1.44382e-06	FOXL2	protein_coding
ENSG00000183783	29.5042	2.41281	0.498236	4.8427	1.28088e-06	8.42398e-06	KCTD8	protein_coding
ENSG00000183798	85.1042	2.25557	0.282117	7.99516	1.29402e-15	4.39006e-14	EMILIN3	protein_coding
ENSG00000183856	4161.22	-2.07169	0.175495	-11.8048	3.6853e-32	1.51378e-29	IQGAP3	protein_coding
ENSG00000183914	311.886	-2.52497	0.311546	-8.10464	5.29027e-16	1.89773e-14	DNAH2	protein_coding
ENSG00000183963	13981.1	2.15958	0.258083	8.36779	5.87078e-17	2.45665e-15	SMTN	protein_coding
ENSG00000184029	24.2975	-5.68757	0.887177	-6.41087	1.44696e-10	2.04408e-09	DSCR4	protein_coding
ENSG00000184108	3.80618	-2.55859	0.72556	-3.52637	0.000421295	0.00153049	TRIML1	protein_coding
ENSG00000184330	20.6201	-3.33555	0.743	-4.48931	7.14558e-06	3.99867e-05	S100A7A	protein_coding
ENSG00000184388	0.71747	2.24793	0.598401	3.75657	0.000172261	0.000693154	PABPC1L2B	protein_coding
ENSG00000184471	2.98829	-2.144	0.535797	-4.00151	6.29388e-05	0.000282635	C1QTNF8	protein_coding
ENSG00000184478	2.19199	-2.75196	0.887587	-3.1005	0.00193196	0.00577003	OR56A3	protein_coding
ENSG00000184502	1142.82	6.47557	0.64995	9.96318	2.20885e-23	2.57819e-21	GAST	protein_coding
ENSG00000184571	12.5169	-3.05674	0.528784	-5.78069	7.43961e-09	7.62498e-08	PIWIL3	protein_coding
ENSG00000184647	8.73094	-2.1651	0.471486	-4.59209	4.38832e-06	2.56886e-05	PRSS55	protein_coding
ENSG00000184661	905.095	-2.01406	0.192033	-10.4881	9.79954e-26	1.66296e-23	CDCA2	protein_coding
ENSG00000184697	260.1	-5.26952	0.557375	-9.45417	3.25602e-21	2.71264e-19	CLDN6	protein_coding
ENSG00000184735	10.7009	-2.29629	0.691803	-3.31928	0.000902491	0.00298245	DDX53	protein_coding
ENSG00000184811	70.427	2.16507	0.5616	3.85517	0.000115647	0.000486852	TUSC5	protein_coding
ENSG00000184905	338.6	2.77292	0.460695	6.019	1.755e-09	2.01974e-08	TCEAL2	protein_coding
ENSG00000184937	65.9021	-2.81307	0.447686	-6.28358	3.3087e-10	4.37619e-09	WT1	protein_coding
ENSG00000185046	106.057	2.05192	0.307211	6.6792	2.40246e-11	3.88483e-10	ANKS1B	protein_coding
ENSG00000185105	45.7314	-2.29526	0.404577	-5.67324	1.40118e-08	1.36578e-07	MYADML2	protein_coding
ENSG00000185149	4.64602	2.92039	0.633202	4.6121	3.98629e-06	2.35238e-05	NPY2R	protein_coding
ENSG00000185177	2.1303	-2.32382	0.723885	-3.21021	0.00132637	0.00416703	ZNF479	protein_coding
ENSG00000185231	5.80544	-3.8826	0.518674	-7.48563	7.1206e-14	1.78843e-12	MC2R	protein_coding
ENSG00000185247	77.3779	-5.65884	0.806488	-7.01664	2.27261e-12	4.35288e-11	MAGEA11	protein_coding
ENSG00000185269	1844.64	-3.07192	0.510375	-6.01895	1.75552e-09	2.01983e-08	NOTUM	protein_coding
ENSG00000185437	220.473	2.44716	0.236787	10.3348	4.90246e-25	7.49018e-23	SH3BGR	protein_coding
ENSG00000185479	3867.04	2.41165	0.593115	4.06607	4.78126e-05	0.000221074	KRT6B	protein_coding
ENSG00000185662	1.9141	-2.06694	0.557011	-3.71078	0.000206622	0.00081389	SMIM23	protein_coding
ENSG00000185681	78.1444	2.92717	0.532085	5.50133	3.76944e-08	3.3732e-07	MORN5	protein_coding
ENSG00000185686	763.118	-6.30983	0.493917	-12.7751	2.25885e-37	2.21021e-34	PRAME	protein_coding
ENSG00000185873	1137.87	5.04099	1.04097	4.84261	1.28146e-06	8.42603e-06	TMPRSS11B	protein_coding
ENSG00000185899	2.19947	-2.14107	0.582625	-3.67488	0.000237966	0.000921564	TAS2R60	protein_coding
ENSG00000185940	13.1492	-2.25224	0.515696	-4.36738	1.25748e-05	6.67077e-05	KRTAP5-5	protein_coding
ENSG00000185962	2.17623	6.1895	1.33993	4.61928	3.85073e-06	2.28382e-05	LCE3A	protein_coding
ENSG00000185966	19.1038	5.83887	1.09105	5.3516	8.71799e-08	7.24499e-07	LCE3E	protein_coding
ENSG00000186007	154.418	-2.97233	0.32688	-9.09304	9.63051e-20	6.49396e-18	LEMD1	protein_coding
ENSG00000186009	4022.06	5.1126	0.709687	7.20402	5.84632e-13	1.24767e-11	ATP4B	protein_coding
ENSG00000186049	3.11453	2.35228	0.525906	4.47281	7.71987e-06	4.2934e-05	KRT73	protein_coding
ENSG00000186081	14577.8	3.36777	0.719412	4.68129	2.85079e-06	1.74072e-05	KRT5	protein_coding
ENSG00000186115	496.042	3.97075	0.455234	8.72243	2.72285e-18	1.43107e-16	CYP4F2	protein_coding
ENSG00000186146	4.75683	5.76395	0.707785	8.14364	3.83557e-16	1.41907e-14	DEFB131A	protein_coding
ENSG00000186185	1671.72	-2.22935	0.181558	-12.279	1.174e-34	7.19867e-32	KIF18B	protein_coding
ENSG00000186191	9.43028	-2.01087	0.534998	-3.75865	0.000170834	0.000688426	BPIFB4	protein_coding
ENSG00000186198	175.697	2.97475	0.32549	9.13929	6.28633e-20	4.38688e-18	SLC51B	protein_coding
ENSG00000186226	4.67735	-3.06368	0.689196	-4.44529	8.77714e-06	4.82653e-05	LCE1E	protein_coding
ENSG00000186297	34.5562	3.19766	0.521154	6.13572	8.47719e-10	1.03601e-08	GABRA5	protein_coding
ENSG00000186329	3.0794	-2.06166	0.613181	-3.36223	0.000773146	0.00260671	TMEM212	protein_coding
ENSG00000186340	10428.5	-2.48211	0.266169	-9.3253	1.10671e-20	8.45437e-19	THBS2	protein_coding
ENSG00000186442	12.8579	3.92194	0.481398	8.14697	3.73143e-16	1.38612e-14	KRT3	protein_coding
ENSG00000186462	96.5868	2.20625	0.329488	6.69601	2.14188e-11	3.48305e-10	NAP1L2	protein_coding
ENSG00000186474	329.188	3.58687	0.545832	6.57137	4.98549e-11	7.59937e-10	KLK12	protein_coding
ENSG00000186510	32.4809	2.44386	0.360213	6.78449	1.16494e-11	1.99084e-10	CLCNKA	protein_coding
ENSG00000186766	18.1129	3.01323	0.355192	8.48338	2.18736e-17	9.862e-16	FOXI2	protein_coding
ENSG00000186790	24.8404	-3.26622	0.383691	-8.51262	1.70046e-17	7.7889e-16	FOXE3	protein_coding
ENSG00000186806	1287.35	3.50918	0.343696	10.2101	1.78609e-24	2.50424e-22	VSIG10L	protein_coding
ENSG00000186832	1896.58	2.4187	0.534508	4.52509	6.03707e-06	3.42461e-05	KRT16	protein_coding
ENSG00000186847	1815.93	2.06371	0.678343	3.04229	0.00234787	0.00682602	KRT14	protein_coding
ENSG00000186895	9.96764	-2.9648	0.670522	-4.42163	9.79604e-06	5.3194e-05	FGF3	protein_coding
ENSG00000187054	489.889	3.2526	0.875579	3.7148	0.000203366	0.000802574	TMPRSS11A	protein_coding
ENSG00000187134	2388.78	2.28969	0.314068	7.29044	3.08937e-13	6.93721e-12	AKR1C1	protein_coding
ENSG00000187140	44.234	2.16675	0.383859	5.64466	1.6551e-08	1.59202e-07	FOXD3	protein_coding
ENSG00000187258	442.461	-4.95111	0.51208	-9.66863	4.09844e-22	3.9932e-20	NPSR1	protein_coding
ENSG00000187268	11.4696	-3.21599	0.546694	-5.88262	4.03817e-09	4.36547e-08	FAM9C	protein_coding
ENSG00000187288	582.091	3.78638	0.391127	9.68068	3.64275e-22	3.56432e-20	CIDEC	protein_coding
ENSG00000187416	90.1114	-2.00851	0.41832	-4.80137	1.57583e-06	1.01526e-05	LHFPL3	protein_coding
ENSG00000187475	2.70846	-2.15403	0.548726	-3.92551	8.6545e-05	0.000375581	HIST1H1T	protein_coding
ENSG00000187479	5159.41	2.05517	0.23978	8.57109	1.0251e-17	4.89028e-16	C11orf96	protein_coding
ENSG00000187689	26.0142	3.04561	0.648383	4.69723	2.6371e-06	1.62306e-05	AMTN	protein_coding
ENSG00000187690	28.6557	-2.64126	0.692619	-3.81344	0.000137044	0.000565136	CXorf67	protein_coding
ENSG00000187714	37.0975	2.99069	0.580642	5.15066	2.59568e-07	1.95049e-06	SLC18A3	protein_coding
ENSG00000187730	157.177	-2.98052	0.222128	-13.418	4.74322e-41	6.23232e-38	GABRD	protein_coding
ENSG00000187772	42.2159	-4.81875	0.828115	-5.81893	5.92246e-09	6.20273e-08	LIN28B	protein_coding
ENSG00000187833	3.18707	-2.05324	0.599592	-3.42439	0.000616191	0.00213642	C2orf78	protein_coding
ENSG00000187848	39.1937	2.6163	0.402596	6.49857	8.10877e-11	1.19445e-09	P2RX2	protein_coding
ENSG00000187980	10.5929	2.4941	0.32865	7.58891	3.22607e-14	8.5978e-13	PLA2G2C	protein_coding
ENSG00000188001	342.248	2.43867	0.289096	8.43552	3.29741e-17	1.44009e-15	TPRG1	protein_coding
ENSG00000188095	63.8307	-2.13885	0.331623	-6.44964	1.12114e-10	1.6188e-09	MESP2	protein_coding
ENSG00000188100	149.942	5.87232	0.899207	6.53055	6.55284e-11	9.81603e-10	FAM25A	protein_coding
ENSG00000188153	1583.71	2.1537	0.291072	7.3992	1.37006e-13	3.29877e-12	COL4A5	protein_coding
ENSG00000188162	17.5255	-2.14706	0.408131	-5.26071	1.43502e-07	1.14109e-06	OTOG	protein_coding
ENSG00000188293	183.839	4.03414	0.698642	5.77425	7.72952e-09	7.89396e-08	IGFL1	protein_coding
ENSG00000188373	329.946	2.63892	0.787682	3.35024	0.000807426	0.0027072	C10orf99	protein_coding
ENSG00000188505	1715.47	4.06831	0.531707	7.65142	1.98777e-14	5.48702e-13	NCCRP1	protein_coding
ENSG00000188508	83.9398	2.68136	0.693781	3.86485	0.000111159	0.00046981	KRTDAP	protein_coding
ENSG00000188610	125.794	-2.01627	0.189985	-10.6128	2.59749e-26	4.72148e-24	FAM72B	protein_coding
ENSG00000188611	379.524	4.52463	0.275463	16.4255	1.25562e-60	1.44359e-56	ASAH2	protein_coding
ENSG00000188624	7.66148	-3.18868	0.572385	-5.57086	2.53482e-08	2.35402e-07	IGFL3	protein_coding
ENSG00000188730	50.6657	2.76379	0.405355	6.81821	9.21849e-12	1.60401e-10	VWC2	protein_coding
ENSG00000188778	39.902	2.27764	0.421042	5.40952	6.31923e-08	5.41776e-07	ADRB3	protein_coding
ENSG00000188828	19.8202	3.63185	0.448518	8.09745	5.61228e-16	2.00854e-14	GLRA4	protein_coding
ENSG00000189001	1733.63	4.72732	0.746554	6.3322	2.41697e-10	3.27977e-09	SBSN	protein_coding
ENSG00000189023	1.81144	-2.63444	0.750487	-3.51031	0.000447586	0.00161364	MAGEB16	protein_coding
ENSG00000189037	1.88112	2.31088	0.605384	3.81721	0.000134969	0.000557626	DUSP21	protein_coding
ENSG00000189051	62.0343	4.36863	0.47142	9.26697	1.91513e-20	1.42513e-18	RNF222	protein_coding
ENSG00000189052	21.5353	-5.38727	0.704615	-7.64569	2.07824e-14	5.7059e-13	CGB5	protein_coding
ENSG00000189090	0.783643	2.96822	0.59177	5.01583	5.28039e-07	3.72732e-06	FAM25G	protein_coding
ENSG00000189129	335.232	2.07806	0.21905	9.48666	2.38546e-21	2.05051e-19	PLAC9	protein_coding
ENSG00000189134	28.9133	2.0643	0.256676	8.04244	8.80699e-16	3.05672e-14	NKAPL	protein_coding
ENSG00000189186	2.33994	-2.91994	0.727585	-4.0132	5.9902e-05	0.000270288	DCAF8L2	protein_coding
ENSG00000189334	10095.5	2.03564	0.30536	6.66637	2.62201e-11	4.20289e-10	S100A14	protein_coding
ENSG00000189367	16.6138	2.37564	0.425471	5.58356	2.35649e-08	2.19997e-07	KIAA0408	protein_coding
ENSG00000189410	54.4087	-2.75838	0.351689	-7.84323	4.39108e-15	1.35802e-13	SH2D5	protein_coding
ENSG00000196091	409.338	-2.30582	0.514539	-4.48133	7.41784e-06	4.13794e-05	MYBPC1	protein_coding
ENSG00000196119	3.77355	-2.77692	0.795929	-3.4889	0.000485004	0.00173345	OR8A1	protein_coding
ENSG00000196155	1572.31	-2.24313	0.22479	-9.97879	1.88751e-23	2.23719e-21	PLEKHG4	protein_coding
ENSG00000196335	390.106	-3.46127	0.321685	-10.7598	5.32703e-27	1.0792e-24	STK31	protein_coding
ENSG00000196344	546.069	4.40167	0.787466	5.58966	2.2751e-08	2.1296e-07	ADH7	protein_coding
ENSG00000196350	4.13255	-2.0766	0.54863	-3.78506	0.000153673	0.000626796	ZNF729	protein_coding
ENSG00000196482	394.933	3.33752	0.387156	8.6206	6.66047e-18	3.29356e-16	ESRRG	protein_coding
ENSG00000196502	1210.97	2.09262	0.205766	10.1699	2.70183e-24	3.67609e-22	SULT1A1	protein_coding
ENSG00000196549	2227.58	2.65702	0.372186	7.13896	9.40375e-13	1.93062e-11	MME	protein_coding
ENSG00000196550	89.9672	-2.08621	0.17771	-11.7394	8.00468e-32	3.11966e-29	FAM72A	protein_coding
ENSG00000196584	554.556	-2.1764	0.164419	-13.2369	5.37122e-40	6.33363e-37	XRCC2	protein_coding
ENSG00000196611	8952.8	-2.58434	0.364891	-7.0825	1.41578e-12	2.81491e-11	MMP1	protein_coding
ENSG00000196616	2117.37	2.49934	0.406257	6.15211	7.64592e-10	9.41673e-09	ADH1B	protein_coding
ENSG00000196660	94.5011	2.2485	0.433499	5.18687	2.1386e-07	1.63669e-06	SLC30A10	protein_coding
ENSG00000196666	14.7358	3.55871	0.387273	9.18915	3.95947e-20	2.82746e-18	FAM180B	protein_coding
ENSG00000196711	107.842	-2.06061	0.305761	-6.73929	1.59159e-11	2.64908e-10	ALKAL1	protein_coding
ENSG00000196748	8.09834	-3.79085	0.596118	-6.35923	2.02764e-10	2.79015e-09	CLPSL2	protein_coding
ENSG00000196754	3169.88	2.13304	0.525452	4.05944	4.919e-05	0.000226759	S100A2	protein_coding
ENSG00000197110	4.61307	-3.65157	0.632864	-5.76991	7.93149e-09	8.08945e-08	IFNL3	protein_coding
ENSG00000197153	11.0173	-2.38274	0.31224	-7.63112	2.32723e-14	6.34785e-13	HIST1H3J	protein_coding
ENSG00000197165	238.135	2.88432	0.318637	9.05206	1.40299e-19	9.2041e-18	SULT1A2	protein_coding
ENSG00000197172	566.596	-8.87517	0.801183	-11.0776	1.6117e-28	4.02821e-26	MAGEA6	protein_coding
ENSG00000197191	585.403	3.52203	0.406943	8.65484	4.93591e-18	2.51655e-16	CYSRT1	protein_coding
ENSG00000197241	11.1767	4.29191	0.400852	10.707	9.44096e-27	1.81662e-24	SLC2A7	protein_coding
ENSG00000197273	125.862	2.14877	0.563424	3.81377	0.000136864	0.000564442	GUCA2A	protein_coding
ENSG00000197416	3.83705	3.46053	0.698099	4.95707	7.15646e-07	4.92976e-06	FABP12	protein_coding
ENSG00000197472	133.503	-2.92319	0.237901	-12.2874	1.05811e-34	6.57574e-32	ZNF695	protein_coding
ENSG00000197565	779.998	3.12231	0.365959	8.53187	1.43996e-17	6.70252e-16	COL4A6	protein_coding
ENSG00000197587	107.789	-4.6961	0.38543	-12.1841	3.77995e-34	2.14608e-31	DMBX1	protein_coding
ENSG00000197632	973.852	2.69143	0.548454	4.9073	9.23394e-07	6.23294e-06	SERPINB2	protein_coding
ENSG00000197641	568.965	4.12519	0.932637	4.42315	9.72726e-06	5.28705e-05	SERPINB13	protein_coding
ENSG00000197766	3213.81	2.97797	0.268301	11.0994	1.26351e-28	3.1752e-26	CFD	protein_coding
ENSG00000197888	446.366	3.38839	0.651754	5.19888	2.00497e-07	1.54421e-06	UGT2B17	protein_coding
ENSG00000197953	7.09477	2.6054	0.399689	6.51857	7.09814e-11	1.05572e-09	AADACL2	protein_coding
ENSG00000198054	84.1639	-7.03766	0.885933	-7.94378	1.96104e-15	6.47876e-14	DSCR8	protein_coding
ENSG00000198062	2.54312	-3.13276	0.776996	-4.03188	5.53316e-05	0.000251865	POTEH	protein_coding
ENSG00000198074	10308.8	2.43321	0.424127	5.73697	9.63832e-09	9.65259e-08	AKR1B10	protein_coding
ENSG00000198092	44.4396	3.21477	0.872106	3.68621	0.00022762	0.000885599	TMPRSS11F	protein_coding
ENSG00000198099	787.907	2.58718	0.52796	4.90033	9.56771e-07	6.44877e-06	ADH4	protein_coding
ENSG00000198173	1.79945	-2.5503	0.843559	-3.02327	0.00250061	0.00721218	FAM47C	protein_coding
ENSG00000198183	11.6467	-3.29868	0.784352	-4.20561	2.60377e-05	0.000128259	BPIFA1	protein_coding
ENSG00000198216	226.065	-2.27148	0.365697	-6.21137	5.25235e-10	6.67804e-09	CACNA1E	protein_coding
ENSG00000198398	2.2343	-2.95369	0.844435	-3.49783	0.000469064	0.00168223	TMEM207	protein_coding
ENSG00000198443	35.7102	-6.12478	0.696207	-8.79735	1.4009e-18	7.69709e-17	KRTAP4-1	protein_coding
ENSG00000198467	23360.5	2.28242	0.311236	7.33341	2.24369e-13	5.17466e-12	TPM2	protein_coding
ENSG00000198483	260.815	2.63073	0.263058	10.0006	1.51512e-23	1.81451e-21	ANKRD35	protein_coding
ENSG00000198523	2218.47	2.83857	0.379726	7.4753	7.70305e-14	1.92736e-12	PLN	protein_coding
ENSG00000198535	1128.31	-2.53247	0.319956	-7.91505	2.47154e-15	8.02125e-14	C2CD4A	protein_coding
ENSG00000198576	276.816	3.54519	0.403056	8.79576	1.42086e-18	7.79746e-17	ARC	protein_coding
ENSG00000198624	3553.35	2.10538	0.238785	8.81705	1.17513e-18	6.53467e-17	CCDC69	protein_coding
ENSG00000198681	152.508	-7.52722	0.924327	-8.14347	3.84119e-16	1.42001e-14	MAGEA1	protein_coding
ENSG00000198734	3472.57	-2.01809	0.342111	-5.89893	3.65859e-09	3.98133e-08	F5	protein_coding
ENSG00000198765	6.52798	-2.44638	0.665137	-3.67801	0.00023506	0.000912153	SYCP1	protein_coding
ENSG00000198807	712.01	3.34227	0.407067	8.21062	2.20043e-16	8.50363e-15	PAX9	protein_coding
ENSG00000198838	263.52	2.10499	0.302555	6.95739	3.46644e-12	6.43061e-11	RYR3	protein_coding
ENSG00000198842	443.072	-5.57878	0.613667	-9.09089	9.82324e-20	6.5949e-18	DUSP27	protein_coding
ENSG00000198883	53.3793	-3.57437	0.553655	-6.45595	1.07539e-10	1.55568e-09	PNMA5	protein_coding
ENSG00000198889	9.3212	2.13288	0.63312	3.36883	0.00075487	0.00255276	DCAF12L1	protein_coding
ENSG00000198930	397.735	-6.81529	0.603351	-11.2957	1.37774e-29	4.01009e-27	CSAG1	protein_coding
ENSG00000203722	69.5593	2.13281	0.323335	6.59627	4.21627e-11	6.5132e-10	RAET1G	protein_coding
ENSG00000203740	5.31532	-2.44509	0.521562	-4.688	2.75882e-06	1.68938e-05	METTL11B	protein_coding
ENSG00000203747	2902.7	-2.21931	0.243131	-9.12806	6.97404e-20	4.83015e-18	FCGR3A	protein_coding
ENSG00000203782	5.00499	2.59365	0.385721	6.72416	1.76606e-11	2.91624e-10	LOR	protein_coding
ENSG00000203786	172.785	5.36341	1.03679	5.17307	2.3028e-07	1.75217e-06	KPRP	protein_coding
ENSG00000203837	18.9215	4.80757	0.746166	6.44302	1.17115e-10	1.6852e-09	PNLIPRP3	protein_coding
ENSG00000203857	6.42883	-2.32613	0.677846	-3.43165	0.000599916	0.00208784	HSD3B1	protein_coding
ENSG00000203867	97.9738	2.29869	0.347207	6.62051	3.57974e-11	5.61285e-10	RBM20	protein_coding
ENSG00000204019	230.778	-5.25103	0.55252	-9.50377	2.02422e-21	1.76307e-19	CT83	protein_coding
ENSG00000204071	10.5928	3.46875	0.406648	8.5301	1.46222e-17	6.79923e-16	TCEAL6	protein_coding
ENSG00000204140	16.5135	-2.52984	0.530647	-4.76746	1.86564e-06	1.18243e-05	CLPSL1	protein_coding
ENSG00000204323	273.716	2.03918	0.245386	8.31008	9.56387e-17	3.90954e-15	SMIM5	protein_coding
ENSG00000204365	6.84608	-3.5725	0.695773	-5.13458	2.8278e-07	2.10736e-06	C10orf126	protein_coding
ENSG00000204421	208.434	3.68627	0.439928	8.37925	5.32661e-17	2.24528e-15	LY6G6C	protein_coding
ENSG00000204479	2.77912	-2.99692	0.71651	-4.18266	2.88121e-05	0.000140644	PRAMEF17	protein_coding
ENSG00000204539	9.02789	-2.13972	0.382489	-5.5942	2.21647e-08	2.07895e-07	CDSN	protein_coding
ENSG00000204542	40.8005	-4.98307	0.687321	-7.24998	4.16835e-13	9.13698e-12	C6orf15	protein_coding
ENSG00000204544	6473.64	5.00629	0.854989	5.85539	4.759e-09	5.07789e-08	MUC21	protein_coding
ENSG00000204614	181.305	2.53867	0.367478	6.90837	4.90252e-12	8.88327e-11	TRIM40	protein_coding
ENSG00000204653	32.0419	2.89966	0.250152	11.5916	4.54646e-31	1.58396e-28	ASPDH	protein_coding
ENSG00000204710	82.9227	-4.36903	0.440899	-9.90937	3.7901e-23	4.23056e-21	SPDYC	protein_coding
ENSG00000204866	112.889	-3.67006	0.394186	-9.31047	1.27264e-20	9.61018e-19	IGFL2	protein_coding
ENSG00000204869	57.8687	-3.16091	0.420161	-7.52309	5.34974e-14	1.37367e-12	IGFL4	protein_coding
ENSG00000204936	747.383	-2.77325	0.441806	-6.27708	3.44985e-10	4.55241e-09	CD177	protein_coding
ENSG00000204950	160.379	2.22187	0.320414	6.93438	4.07997e-12	7.48903e-11	LRRC10B	protein_coding
ENSG00000204952	6.09819	-2.54595	0.526194	-4.83843	1.3087e-06	8.58431e-06	FBXO47	protein_coding
ENSG00000204978	72.4207	3.96468	0.434755	9.11936	7.557e-20	5.18704e-18	ERICH4	protein_coding
ENSG00000205002	69.1469	2.50257	0.349875	7.15274	8.50633e-13	1.76211e-11	AARD	protein_coding
ENSG00000205076	44.5552	2.61662	0.638121	4.1005	4.12253e-05	0.000193812	LGALS7	protein_coding
ENSG00000205086	15.6662	-2.09094	0.385657	-5.42177	5.90117e-08	5.07923e-07	C2orf91	protein_coding
ENSG00000205221	100.59	2.92403	0.31639	9.24185	2.42261e-20	1.77973e-18	VIT	protein_coding
ENSG00000205277	1297.7	-2.56707	0.403503	-6.36195	1.99204e-10	2.74775e-09	MUC12	protein_coding
ENSG00000205359	4.27684	-2.90153	0.756789	-3.834	0.000126078	0.000525952	SLCO6A1	protein_coding
ENSG00000205363	211.772	2.19858	0.28572	7.69486	1.41649e-14	4.0065e-13	C15orf59	protein_coding
ENSG00000205364	289.391	2.68249	0.337509	7.94789	1.89713e-15	6.28117e-14	MT1M	protein_coding
ENSG00000205420	20137.9	3.12562	0.727964	4.29365	1.75757e-05	9.01686e-05	KRT6A	protein_coding
ENSG00000205442	2.66093	-2.54574	0.848125	-3.00161	0.00268557	0.00767582	IZUMO3	protein_coding
ENSG00000205642	3.31636	-2.71187	0.735199	-3.68862	0.000225473	0.000878418	VCX3B	protein_coding
ENSG00000205754	4.0858	-2.73474	0.661121	-4.13652	3.5261e-05	0.000168267	SLCO1B7	protein_coding
ENSG00000205777	3.03185	-3.1961	0.926012	-3.45146	0.000557552	0.0019588	GAGE1	protein_coding
ENSG00000206069	24.8097	2.03152	0.408504	4.97309	6.58957e-07	4.56938e-06	TMEM211	protein_coding
ENSG00000206072	48.7659	3.61781	0.910355	3.97406	7.06568e-05	0.000313343	SERPINB11	protein_coding
ENSG00000206073	334.011	3.27886	0.709753	4.61972	3.84261e-06	2.27959e-05	SERPINB4	protein_coding
ENSG00000206172	194.477	2.43669	0.359263	6.78247	1.18135e-11	2.01662e-10	HBA1	protein_coding
ENSG00000206531	5.92225	-2.6578	0.512512	-5.18582	2.15064e-07	1.64483e-06	CD200R1L	protein_coding
ENSG00000206557	47.3972	-3.73498	0.511297	-7.3049	2.77472e-13	6.31388e-12	TRIM71	protein_coding
ENSG00000206579	109.201	2.6042	0.352991	7.37754	1.61247e-13	3.84417e-12	XKR4	protein_coding
ENSG00000211445	5744.16	2.50057	0.244052	10.2461	1.23257e-24	1.77136e-22	GPX3	protein_coding
ENSG00000212724	2.25453	-2.66799	0.728844	-3.66058	0.000251648	0.000968273	KRTAP2-3	protein_coding
ENSG00000212900	4.24612	4.34301	0.927741	4.68127	2.85098e-06	1.74072e-05	KRTAP3-2	protein_coding
ENSG00000212901	17.5378	-4.29527	0.855618	-5.02007	5.16519e-07	3.65441e-06	KRTAP3-1	protein_coding
ENSG00000213030	3.41495	-2.62345	0.766675	-3.42185	0.00062197	0.00215288	CGB8	protein_coding
ENSG00000213401	417.878	-9.25731	0.784199	-11.8048	3.68668e-32	1.51378e-29	MAGEA12	protein_coding
ENSG00000213759	12.8206	2.3716	0.434752	5.45507	4.89539e-08	4.28491e-07	UGT2B11	protein_coding
ENSG00000213886	1948.93	-2.66819	0.320379	-8.32825	8.20458e-17	3.37187e-15	UBD	protein_coding
ENSG00000213937	132.745	-2.5893	0.370641	-6.98601	2.82816e-12	5.34132e-11	CLDN9	protein_coding
ENSG00000213996	521.914	3.38858	0.373595	9.07019	1.18809e-19	7.90706e-18	TM6SF2	protein_coding
ENSG00000214107	4.35903	-3.08355	0.886705	-3.47754	0.000506039	0.00179871	MAGEB1	protein_coding
ENSG00000214711	896.867	4.19543	0.589666	7.11492	1.11981e-12	2.27063e-11	CAPN14	protein_coding
ENSG00000214782	25.036	3.6975	0.649354	5.69413	1.24004e-08	1.22218e-07	AP004243.1	protein_coding
ENSG00000215218	154.516	2.04406	0.30295	6.74719	1.50736e-11	2.51982e-10	UBE2QL1	protein_coding
ENSG00000215454	1.60549	-2.20626	0.6554	-3.36628	0.000761882	0.00257193	KRTAP10-4	protein_coding
ENSG00000215784	73.7518	-2.2033	0.220151	-10.0082	1.40338e-23	1.69393e-21	FAM72D	protein_coding
ENSG00000215853	25.3344	3.70245	0.802991	4.61082	4.01077e-06	2.36527e-05	RPTN	protein_coding
ENSG00000217236	10.2443	-4.40501	0.871043	-5.05717	4.25526e-07	3.05861e-06	SP9	protein_coding
ENSG00000221867	803.277	-8.6388	0.756606	-11.4178	3.40648e-30	1.05139e-27	MAGEA3	protein_coding
ENSG00000221986	44.1988	-2.51624	0.474201	-5.30627	1.11889e-07	9.07919e-07	MYBPHL	protein_coding
ENSG00000223573	144.856	2.73855	0.38996	7.02264	2.17708e-12	4.17513e-11	TINCR	protein_coding
ENSG00000223614	2.16491	-2.54502	0.779496	-3.26496	0.00109479	0.00353115	ZNF735	protein_coding
ENSG00000224940	41.4709	2.85143	0.37238	7.65732	1.89851e-14	5.26269e-13	PRRT4	protein_coding
ENSG00000225614	1278.95	-2.3923	0.228675	-10.4615	1.29731e-25	2.19341e-23	ZNF469	protein_coding
ENSG00000226650	8.84136	-2.00509	0.282285	-7.10308	1.22005e-12	2.45332e-11	KIF4B	protein_coding
ENSG00000226690	9.4835	-2.231	0.421153	-5.29736	1.1749e-07	9.49418e-07	AC013470.2	protein_coding
ENSG00000227234	3.20642	-3.10539	0.969793	-3.20212	0.00136421	0.00427251	SPANXB1	protein_coding
ENSG00000227471	130.678	3.36214	0.442386	7.60001	2.96097e-14	7.92602e-13	AKR1B15	protein_coding
ENSG00000228727	35.4728	-2.1032	0.252272	-8.33702	7.61844e-17	3.14221e-15	SAPCD1	protein_coding
ENSG00000229183	79.9834	4.06706	1.23263	3.2995	0.000968569	0.00317413	PGA4	protein_coding
ENSG00000229453	5.17971	3.4672	0.713778	4.85754	1.18855e-06	7.87138e-06	SPINK8	protein_coding
ENSG00000229637	37.6305	-2.04398	0.411824	-4.96325	6.93235e-07	4.78686e-06	PRAC2	protein_coding
ENSG00000229859	20575.7	3.91371	0.863676	4.53145	5.85794e-06	3.33368e-05	PGA3	protein_coding
ENSG00000230778	7.89679	3.34257	0.443127	7.54315	4.5875e-14	1.18923e-12	ANKRD63	protein_coding
ENSG00000231213	3.00374	3.10431	0.708753	4.37995	1.18705e-05	6.33148e-05	PLSCR5	protein_coding
ENSG00000232070	100.998	2.99775	0.311423	9.62598	6.21112e-22	5.85322e-20	TMEM253	protein_coding
ENSG00000233041	8777.42	3.07825	0.449078	6.85459	7.1517e-12	1.26594e-10	PHGR1	protein_coding
ENSG00000233670	39.9997	2.67535	0.390846	6.84501	7.64717e-12	1.34691e-10	PIRT	protein_coding
ENSG00000234068	9.0491	-3.93462	0.982718	-4.00382	6.23281e-05	0.000280108	PAGE2	protein_coding
ENSG00000234828	3.18241	-2.72821	0.635704	-4.29163	1.7737e-05	9.08742e-05	IQCM	protein_coding
ENSG00000236279	83.2983	-2.26065	0.437198	-5.17077	2.33132e-07	1.77094e-06	CLEC2L	protein_coding
ENSG00000237412	12.3394	-3.5897	0.663802	-5.40779	6.38085e-08	5.46143e-07	PRSS56	protein_coding
ENSG00000237452	8.30837	-2.30342	0.455697	-5.05473	4.3101e-07	3.09417e-06	BHMG1	protein_coding
ENSG00000237515	57.3786	2.01671	0.416522	4.84178	1.28681e-06	8.4552e-06	SHISA9	protein_coding
ENSG00000238269	6.24054	-2.9033	0.767733	-3.78165	0.000155791	0.000634459	PAGE2B	protein_coding
ENSG00000239474	44.5379	2.45799	0.293414	8.37722	5.41921e-17	2.28222e-15	KLHL41	protein_coding
ENSG00000239590	3.41409	-2.70175	0.532386	-5.0748	3.87901e-07	2.81352e-06	OR1J4	protein_coding
ENSG00000239605	57.1927	-3.10636	0.301289	-10.3102	6.33473e-25	9.55153e-23	STPG4	protein_coding
ENSG00000239642	2.44987	-2.43682	0.489182	-4.98142	6.31178e-07	4.39198e-06	MEIKIN	protein_coding
ENSG00000240204	81.1945	-2.05454	0.263476	-7.79781	6.299e-15	1.8958e-13	SMKR1	protein_coding
ENSG00000240224	6.87886	4.13812	0.526916	7.85346	4.0471e-15	1.25926e-13	UGT1A5	protein_coding
ENSG00000240505	125.623	2.02337	0.367541	5.50514	3.68881e-08	3.30749e-07	TNFRSF13B	protein_coding
ENSG00000240771	828.669	2.05151	0.26297	7.8013	6.12725e-15	1.8526e-13	ARHGEF25	protein_coding
ENSG00000241149	2.09469	-2.59697	0.84445	-3.07533	0.00210267	0.00621172	AC115220.1	protein_coding
ENSG00000241224	162.595	4.43733	0.519703	8.53819	1.36342e-17	6.37608e-16	C3orf85	protein_coding
ENSG00000241598	10.771	-2.00432	0.425203	-4.7138	2.43139e-06	1.50633e-05	KRTAP5-4	protein_coding
ENSG00000241635	437.684	3.52519	0.480451	7.33725	2.18029e-13	5.04362e-12	UGT1A1	protein_coding
ENSG00000241794	3600.01	3.1822	0.940379	3.38396	0.000714487	0.00243283	SPRR2A	protein_coding
ENSG00000243135	8.2065	2.11839	0.448673	4.72146	2.34163e-06	1.45521e-05	UGT1A3	protein_coding
ENSG00000243244	1285.54	2.06826	0.272823	7.58096	3.43001e-14	9.06547e-13	STON1	protein_coding
ENSG00000243709	539.167	-5.05677	0.523402	-9.66134	4.40073e-22	4.26963e-20	LEFTY1	protein_coding
ENSG00000243955	2743.96	3.23607	0.438187	7.38514	1.52295e-13	3.64209e-12	GSTA1	protein_coding
ENSG00000244067	459.748	3.42956	0.515096	6.65809	2.77411e-11	4.42817e-10	GSTA2	protein_coding
ENSG00000244122	69.088	4.16573	0.492175	8.46392	2.58535e-17	1.14653e-15	UGT1A7	protein_coding
ENSG00000244474	7.33158	4.05699	0.478405	8.48023	2.2474e-17	1.00734e-15	UGT1A4	protein_coding
ENSG00000244734	2485.98	2.40356	0.347448	6.91775	4.58863e-12	8.35731e-11	HBB	protein_coding
ENSG00000248329	25.8821	-2.99077	0.378719	-7.89707	2.85545e-15	9.15736e-14	APELA	protein_coding
ENSG00000248385	3.25091	-2.34412	0.579889	-4.04236	5.29149e-05	0.00024187	TARM1	protein_coding
ENSG00000248405	40.1821	-2.67448	0.235293	-11.3666	6.13561e-30	1.82042e-27	PRR5-ARHGAP8	protein_coding
ENSG00000248485	208.762	2.91869	0.431847	6.75861	1.3932e-11	2.34176e-10	PCP4L1	protein_coding
ENSG00000249158	56.4796	-2.19681	0.484351	-4.53558	5.74459e-06	3.27553e-05	PCDHA11	protein_coding
ENSG00000250298	1.62404	4.52367	0.975351	4.63799	3.51819e-06	2.10917e-05	GIMD1	protein_coding
ENSG00000250374	5.57046	-2.04214	0.5761	-3.54476	0.000392967	0.00143906	TRIM75P	protein_coding
ENSG00000250423	8.09437	-2.24231	0.402693	-5.56828	2.57266e-08	2.38724e-07	KIAA1210	protein_coding
ENSG00000251258	3.50611	-2.66914	0.682825	-3.90896	9.2694e-05	0.000399476	RFPL4B	protein_coding
ENSG00000251655	2.37588	-2.15456	0.664667	-3.24156	0.00118878	0.00379332	PRB1	protein_coding
ENSG00000251664	48.2307	-2.60978	0.538436	-4.84697	1.25361e-06	8.25946e-06	PCDHA12	protein_coding
ENSG00000253250	132.34	2.31181	0.349753	6.60984	3.84748e-11	6.00197e-10	C8orf88	protein_coding
ENSG00000253293	891.236	-3.5218	0.319817	-11.0119	3.34772e-28	7.97694e-26	HOXA10	protein_coding
ENSG00000253649	77.6178	-3.27706	0.369876	-8.8599	8.00896e-19	4.60395e-17	PRSS51	protein_coding
ENSG00000254656	32.4971	-2.16545	0.558175	-3.87951	0.000104666	0.000445643	RTL1	protein_coding
ENSG00000254709	8668.5	2.83244	0.358229	7.90678	2.64138e-15	8.51835e-14	IGLL5	protein_coding
ENSG00000254726	702.86	-2.47359	0.258455	-9.57067	1.0621e-21	9.63391e-20	MEX3A	protein_coding
ENSG00000254959	6.15362	2.09426	0.414085	5.05756	4.24664e-07	3.0529e-06	INMT-MINDY4	protein_coding
ENSG00000255181	3.43205	-2.39864	0.511094	-4.69316	2.69021e-06	1.65309e-05	CCDC166	protein_coding
ENSG00000255223	1.41789	-2.11589	0.677334	-3.12385	0.001785	0.00539168	OR5M11	protein_coding
ENSG00000255274	9.06849	-2.24292	0.326392	-6.87185	6.33729e-12	1.12917e-10	TMPRSS4-AS1	protein_coding
ENSG00000255595	5.88981	-2.55418	0.696153	-3.66899	0.000243512	0.00094114	AC005885.1	protein_coding
ENSG00000256162	80.9652	2.38074	0.513955	4.6322	3.61804e-06	2.16208e-05	SMLR1	protein_coding
ENSG00000256394	4.78566	2.72592	0.574794	4.74243	2.11174e-06	1.32453e-05	ASIC5	protein_coding
ENSG00000256632	2.02107	2.04166	0.284426	7.17816	7.06536e-13	1.48366e-11	AC135586.2	protein_coding
ENSG00000256713	6333.3	3.47444	0.865106	4.0162	5.9144e-05	0.000267313	PGA5	protein_coding
ENSG00000256812	86.6664	4.01241	0.654632	6.12926	8.82909e-10	1.07444e-08	CAPNS2	protein_coding
ENSG00000257046	2.5606	-3.17094	0.742717	-4.26938	1.9602e-05	9.96085e-05	AC011604.2	protein_coding
ENSG00000257138	12.8471	-3.32666	0.447302	-7.43716	1.02874e-13	2.53115e-12	TAS2R38	protein_coding
ENSG00000257184	2.59924	-3.10035	0.560352	-5.53286	3.15044e-08	2.86726e-07	AC004080.3	protein_coding
ENSG00000257335	931.481	3.71687	0.363586	10.2228	1.56716e-24	2.21756e-22	MGAM	protein_coding
ENSG00000258223	1.75332	-2.20915	0.572927	-3.8559	0.000115307	0.000485552	PRSS58	protein_coding
ENSG00000258227	215.333	-2.52242	0.265407	-9.50397	2.02042e-21	1.76307e-19	CLEC5A	protein_coding
ENSG00000258947	129.001	-2.00101	0.252932	-7.91126	2.54788e-15	8.23993e-14	TUBB3	protein_coding
ENSG00000259330	610.138	2.38956	0.200602	11.9119	1.02559e-32	4.62401e-30	INAFM2	protein_coding
ENSG00000259680	99.1436	3.30811	0.45819	7.21994	5.20102e-13	1.12399e-11	AC136428.1	protein_coding
ENSG00000260230	290.614	2.42906	0.435635	5.5759	2.46251e-08	2.29196e-07	FRRS1L	protein_coding
ENSG00000260802	44.5513	2.35472	0.388822	6.05605	1.39504e-09	1.6362e-08	LINC00890	protein_coding
ENSG00000261272	146.924	5.62447	0.686545	8.19242	2.56024e-16	9.78724e-15	MUC22	protein_coding
ENSG00000261587	14.5205	-2.37477	0.333889	-7.11244	1.1401e-12	2.3077e-11	TMEM249	protein_coding
ENSG00000261873	2.9179	-2.0874	0.520681	-4.00897	6.09833e-05	0.000274736	AC006269.1	protein_coding
ENSG00000261949	15.3346	-3.54953	0.565501	-6.27678	3.45661e-10	4.55872e-09	GFY	protein_coding
ENSG00000262406	3587.56	-2.3476	0.36096	-6.50376	7.83386e-11	1.15692e-09	MMP12	protein_coding
ENSG00000262874	26.4703	-2.83256	0.361112	-7.84398	4.36472e-15	1.35077e-13	C19orf84	protein_coding
ENSG00000263155	219.639	2.10391	0.207269	10.1506	3.29232e-24	4.38862e-22	MYZAP	protein_coding
ENSG00000263429	905.694	2.17387	0.333981	6.50896	7.5675e-11	1.12046e-09	LINC00675	protein_coding
ENSG00000263513	47.4467	-2.61821	0.261564	-10.0098	1.3802e-23	1.67474e-21	FAM72C	protein_coding
ENSG00000264230	234.496	2.23545	0.44235	5.05358	4.33609e-07	3.11089e-06	ANXA8L1	protein_coding
ENSG00000264424	14.5628	-3.06298	0.539615	-5.67623	1.37697e-08	1.34446e-07	MYH4	protein_coding
ENSG00000265190	306.742	2.46613	0.568304	4.33946	1.42836e-05	7.47553e-05	ANXA8	protein_coding
ENSG00000266964	78.5732	2.70508	0.286427	9.4442	3.58127e-21	2.95153e-19	FXYD1	protein_coding
ENSG00000267206	15.2125	2.1062	0.313494	6.71847	1.83639e-11	3.02045e-10	LCN6	protein_coding
ENSG00000267706	4.94563	-2.41631	0.557125	-4.3371	1.44373e-05	7.54825e-05	AC020922.1	protein_coding
ENSG00000267978	32.2356	-5.12634	0.946697	-5.41497	6.12976e-08	5.26121e-07	MAGEA9B	protein_coding
ENSG00000268104	3115.55	-2.19562	0.362415	-6.0583	1.37565e-09	1.61592e-08	SLC6A14	protein_coding
ENSG00000268223	3.22017	-2.35214	0.614402	-3.82834	0.00012901	0.000536768	ARL14EPL	protein_coding
ENSG00000268606	5.9984	-4.3934	0.750514	-5.85386	4.80282e-09	5.12108e-08	MAGEA2	protein_coding
ENSG00000268902	26.9123	-6.20064	0.731723	-8.47402	2.37072e-17	1.05849e-15	CSAG2	protein_coding
ENSG00000268916	62.0256	-7.02689	0.724726	-9.69591	3.13815e-22	3.10912e-20	CSAG3	protein_coding
ENSG00000268940	16.2157	-4.72138	1.08743	-4.34178	1.41332e-05	7.40537e-05	CT45A1	protein_coding
ENSG00000268964	8.34993	-3.51802	0.617799	-5.69445	1.2377e-08	1.22014e-07	ERVV-2	protein_coding
ENSG00000268975	2.50024	-2.37573	0.628692	-3.77884	0.000157564	0.000640788	MIA-RAB4B	protein_coding
ENSG00000269586	12.4722	-4.99524	1.14733	-4.35378	1.33807e-05	7.05114e-05	CT45A10	protein_coding
ENSG00000269741	4.41211	2.02082	0.620634	3.25606	0.00112972	0.0036293	AC011473.4	protein_coding
ENSG00000269855	46.1781	3.70345	0.525211	7.05136	1.77176e-12	3.46281e-11	RNF225	protein_coding
ENSG00000270168	7.36088	-2.36357	0.496746	-4.7581	1.9542e-06	1.23318e-05	AC004233.2	protein_coding
ENSG00000273111	8.42208	-2.05997	0.508383	-4.05201	5.07801e-05	0.000233154	LYPD4	protein_coding
ENSG00000273706	29.0639	-4.15931	0.549971	-7.56279	3.94529e-14	1.03206e-12	LHX1	protein_coding
ENSG00000273777	125.864	4.19078	0.505703	8.28704	1.161e-16	4.69175e-15	CEACAM20	protein_coding
ENSG00000274391	4.17061	-2.67445	0.885817	-3.01919	0.00253452	0.00729898	TPTE	protein_coding
ENSG00000274588	11.8279	2.27078	0.548724	4.13829	3.49898e-05	0.000167076	DGKK	protein_coding
ENSG00000276430	1.54764	3.842	0.623365	6.16332	7.12352e-10	8.8301e-09	FAM25C	protein_coding
ENSG00000277586	108.888	3.18915	0.460036	6.93239	4.13791e-12	7.58446e-11	NEFL	protein_coding
ENSG00000278505	310.011	3.64001	0.477042	7.63037	2.34085e-14	6.37742e-13	C17orf78	protein_coding
ENSG00000278535	2380.11	2.10137	0.220957	9.5103	1.90106e-21	1.66526e-19	DHRS11	protein_coding

## Sheet: Table 2 DE_lncRNA
gene_id	baseMean	log2FoldChange	lfcSE	stat	pvalue	padj	gene_name	gene_biotype
ENSG00000083622	7.99746	-2.1345	0.485089	-4.40023	1.08135e-05	5.82241e-05	AC000061.1	antisense_RNA
ENSG00000130600	5771.59	-2.27199	0.418199	-5.4328	5.54755e-08	4.79624e-07	H19	processed_transcript
ENSG00000136275	4.60872	-3.63356	0.489118	-7.42881	1.09578e-13	2.68045e-12	C7orf69	antisense_RNA
ENSG00000152931	351.955	2.48486	0.378543	6.56428	5.22847e-11	7.93292e-10	PART1	lincRNA
ENSG00000163009	61.7705	-2.30732	0.283324	-8.14376	3.83196e-16	1.41887e-14	C2orf48	lincRNA
ENSG00000174403	90.7682	2.69056	0.42575	6.31958	2.62278e-10	3.5361e-09	C20orf166-AS1	antisense_RNA
ENSG00000174407	3.98141	2.24733	0.532991	4.21646	2.48168e-05	0.000122837	MIR1-1HG	antisense_RNA
ENSG00000175746	5.96698	-2.79312	0.4156	-6.72068	1.80879e-11	2.98038e-10	C15orf54	lincRNA
ENSG00000177133	423.8	2.26321	0.309435	7.31401	2.59282e-13	5.92637e-12	LINC00982	antisense_RNA
ENSG00000177335	311.649	-2.84318	0.310139	-9.16742	4.84473e-20	3.42768e-18	C8orf31	processed_transcript
ENSG00000181211	1.86433	-2.17659	0.67775	-3.21149	0.00132048	0.00415195	HECW1-IT1	sense_intronic
ENSG00000182912	195.349	-2.06757	0.298123	-6.93529	4.05401e-12	7.45147e-11	TSPEAR-AS2	antisense_RNA
ENSG00000187600	2.7699	-2.16189	0.728301	-2.9684	0.00299354	0.00843598	TMEM247	processed_transcript
ENSG00000188280	2.81954	-2.12125	0.622753	-3.40624	0.000658644	0.00226381	AC007731.1	antisense_RNA
ENSG00000189229	23.0247	-2.32692	0.456746	-5.09455	3.49565e-07	2.55862e-06	AC069277.1	lincRNA
ENSG00000197085	51.2562	-5.12111	0.455523	-11.2423	2.52848e-29	7.00481e-27	NPSR1-AS1	processed_transcript
ENSG00000197301	110.082	-2.97498	0.288585	-10.3088	6.42739e-25	9.65957e-23	AC090673.1	antisense_RNA
ENSG00000197308	4.50989	-3.05814	0.537274	-5.69197	1.25585e-08	1.23538e-07	GATA3-AS1	lincRNA
ENSG00000198491	6.22835	3.57342	0.639686	5.5862	2.32091e-08	2.16806e-07	AC007920.1	antisense_RNA
ENSG00000203334	1.61461	-2.08519	0.589813	-3.53535	0.00040724	0.0014853	AP003027.1	lincRNA
ENSG00000203446	18.006	-3.06782	0.312174	-9.82728	8.59079e-23	9.14522e-21	AC004988.1	antisense_RNA
ENSG00000203635	4.92262	-2.20412	0.56826	-3.87872	0.000105008	0.000446727	AC144450.1	lincRNA
ENSG00000203645	36.7961	-2.14322	0.346318	-6.1886	6.07025e-10	7.61896e-09	LINC00501	lincRNA
ENSG00000203688	135.17	2.93158	0.401088	7.30907	2.68988e-13	6.12993e-12	LINC02487	lincRNA
ENSG00000203808	20.6628	2.17846	0.362175	6.01494	1.79948e-09	2.06576e-08	BVES-AS1	antisense_RNA
ENSG00000204091	3.85102	2.49943	0.614174	4.06958	4.70975e-05	0.000218228	TDRG1	antisense_RNA
ENSG00000204460	6.58743	-3.89706	0.840401	-4.63714	3.53255e-06	2.1164e-05	LINC01854	lincRNA
ENSG00000204603	4.57143	-3.15998	0.743646	-4.24931	2.14427e-05	0.000107889	LINC01257	lincRNA
ENSG00000204832	74.1446	-3.72127	0.584848	-6.36279	1.98116e-10	2.73439e-09	ST8SIA6-AS1	antisense_RNA
ENSG00000205293	9.94935	-3.01892	0.623322	-4.84328	1.27715e-06	8.40372e-06	LINC01602	lincRNA
ENSG00000205334	10.4238	-2.3679	0.472456	-5.0119	5.38953e-07	3.79678e-06	LINC01460	lincRNA
ENSG00000205396	4.75231	-2.00846	0.546106	-3.67778	0.000235276	0.000912837	LINC00661	processed_transcript
ENSG00000205488	65.115	2.62794	0.460248	5.70984	1.13081e-08	1.12198e-07	CALML3-AS1	antisense_RNA
ENSG00000205592	29.9977	-2.41852	0.461637	-5.23901	1.61439e-07	1.26846e-06	MUC19	processed_transcript
ENSG00000205628	27.9745	-2.98721	0.715346	-4.17589	2.96829e-05	0.000144374	LINC01446	lincRNA
ENSG00000205634	5.92779	-3.25806	0.650976	-5.00488	5.58958e-07	3.92149e-06	LINC00898	lincRNA
ENSG00000206195	339.629	-3.56722	0.284596	-12.5343	4.84467e-36	3.84132e-33	DUXAP8	processed_transcript
ENSG00000212939	25.1548	-2.14302	0.413762	-5.17935	2.22662e-07	1.69702e-06	Z97192.1	lincRNA
ENSG00000213373	13.5558	2.6583	0.322317	8.24748	1.61769e-16	6.3803e-15	LINC00671	lincRNA
ENSG00000213468	64.9912	-3.369	0.314355	-10.7172	8.45262e-27	1.63327e-24	FIRRE	lincRNA
ENSG00000213981	25.4586	-2.08568	0.429898	-4.85156	1.22492e-06	8.08663e-06	AC007277.1	antisense_RNA
ENSG00000214039	121.399	-5.04992	0.602641	-8.37964	5.30895e-17	2.24195e-15	LINC02418	lincRNA
ENSG00000214049	1483.05	-3.56592	0.442658	-8.0557	7.90255e-16	2.76157e-14	UCA1	processed_transcript
ENSG00000214691	43.8391	-3.88653	0.509173	-7.63303	2.29294e-14	6.25801e-13	LINC01913	lincRNA
ENSG00000214708	42.2087	2.18893	0.201783	10.8479	2.04046e-27	4.44724e-25	AC116407.1	antisense_RNA
ENSG00000214919	8.17268	-2.00666	0.324145	-6.19061	5.99331e-10	7.53473e-09	AC104472.1	sense_intronic
ENSG00000215023	7.2739	-3.18301	0.529985	-6.00585	1.90333e-09	2.17954e-08	AC131097.1	antisense_RNA
ENSG00000215162	1.61046	-2.06332	0.634395	-3.25242	0.00114426	0.00367063	LINC00269	lincRNA
ENSG00000216560	23.491	3.80019	0.668295	5.68639	1.29751e-08	1.27146e-07	LINC00955	processed_transcript
ENSG00000218416	34.3748	2.23628	0.412189	5.42537	5.78344e-08	4.98817e-07	PP14571	processed_transcript
ENSG00000219159	52.579	-2.55582	0.46226	-5.52896	3.22134e-08	2.92599e-07	AC011298.1	lincRNA
ENSG00000220891	5.13474	2.17527	0.4524	4.80829	1.52229e-06	9.84351e-06	LL22NC03-63E9.3	antisense_RNA
ENSG00000222030	4.78905	-2.51799	0.756232	-3.32966	0.000869534	0.00288619	LINC01793	lincRNA
ENSG00000223400	5.0165	-2.6878	0.536734	-5.00769	5.5087e-07	3.87124e-06	AP006748.1	lincRNA
ENSG00000223414	92.1093	2.08272	0.437281	4.76288	1.90849e-06	1.20659e-05	LINC00473	lincRNA
ENSG00000223485	25.1141	-2.44604	0.297983	-8.20864	2.2371e-16	8.63808e-15	LINC01615	lincRNA
ENSG00000223486	28.9229	-3.74105	0.49329	-7.58388	3.35373e-14	8.88941e-13	AC092198.1	lincRNA
ENSG00000223608	3.74998	-3.80622	1.05634	-3.60322	0.000314294	0.00118086	DSCR4-IT1	sense_intronic
ENSG00000223646	2.06901	-2.37412	0.65578	-3.6203	0.000294267	0.0011139	AC002463.1	lincRNA
ENSG00000223669	11.3696	-2.68983	0.488426	-5.50714	3.64705e-08	3.27259e-07	AL357033.2	antisense_RNA
ENSG00000223726	2.58217	-2.4683	0.772395	-3.19564	0.00139521	0.0043577	AL020994.1	lincRNA
ENSG00000223774	10.0687	2.48134	0.462959	5.35973	8.33459e-08	6.95754e-07	AL513217.1	antisense_RNA
ENSG00000223812	14.4053	-5.38915	0.775079	-6.95303	3.57516e-12	6.62427e-11	AC073365.1	lincRNA
ENSG00000223829	15.6131	-3.15926	0.553833	-5.70435	1.16785e-08	1.15598e-07	AC004870.2	processed_transcript
ENSG00000223914	4.64688	4.57492	0.711467	6.43026	1.27382e-10	1.82096e-09	LINC02471	lincRNA
ENSG00000223941	1.42702	2.1619	0.701995	3.07965	0.00207241	0.00613256	LINC01014	sense_intronic
ENSG00000223991	2.88605	-2.7755	0.581367	-4.7741	1.80515e-06	1.14821e-05	AC104809.1	antisense_RNA
ENSG00000224049	3.70906	-2.85565	0.45938	-6.21632	5.08937e-10	6.48878e-09	AC108681.1	lincRNA
ENSG00000224050	17.1111	-2.74792	0.372522	-7.37652	1.62481e-13	3.86559e-12	AL008723.1	lincRNA
ENSG00000224099	3.90984	-2.8292	0.531048	-5.32759	9.9526e-08	8.17176e-07	AC104823.1	lincRNA
ENSG00000224141	13.8627	-3.60595	0.784115	-4.59876	4.25017e-06	2.49307e-05	MIR548XHG	lincRNA
ENSG00000224260	5.49267	2.76448	0.747387	3.69886	0.000216573	0.000847713	AL023754.1	lincRNA
ENSG00000224271	37.2956	-5.67074	0.614387	-9.22992	2.70837e-20	1.98017e-18	AL117329.1	lincRNA
ENSG00000224272	57.5692	-3.10765	0.367172	-8.46374	2.58938e-17	1.14721e-15	AC131097.3	antisense_RNA
ENSG00000224294	3.98936	-2.77219	0.662145	-4.18668	2.83059e-05	0.00013832	PINCR	lincRNA
ENSG00000224308	3.3637	3.11708	0.665245	4.68562	2.79116e-06	1.70691e-05	LINC01527	antisense_RNA
ENSG00000224318	5.80695	2.37569	0.400967	5.92489	3.12514e-09	3.44072e-08	CHL1-AS2	processed_transcript
ENSG00000224511	136.863	2.24585	0.349694	6.42232	1.34209e-10	1.90906e-09	LINC00365	lincRNA
ENSG00000224559	16.741	-3.60745	0.562333	-6.41515	1.40685e-10	1.99297e-09	LINC01087	lincRNA
ENSG00000224595	0.705342	2.239	0.569996	3.92809	8.56217e-05	0.000372206	AC073626.1	antisense_RNA
ENSG00000224649	7.68767	-2.51505	0.450324	-5.58499	2.33718e-08	2.18282e-07	AF124730.1	antisense_RNA
ENSG00000224721	19.783	2.38359	0.42747	5.57603	2.46065e-08	2.2907e-07	AC007182.1	antisense_RNA
ENSG00000224789	23.7474	-4.48821	0.412873	-10.8707	1.59009e-27	3.5326e-25	AC012363.1	antisense_RNA
ENSG00000224817	23.6518	-4.38012	0.506539	-8.64715	5.28029e-18	2.6714e-16	AC010789.1	lincRNA
ENSG00000224853	9.13913	-2.53257	0.663061	-3.81951	0.000133716	0.000553197	LINC00393	lincRNA
ENSG00000224854	1.90853	-2.26463	0.57384	-3.94645	7.93194e-05	0.000347371	CDKN2A-AS1	lincRNA
ENSG00000224857	2.9223	-3.27437	0.528743	-6.19274	5.91273e-10	7.44564e-09	LINC01691	lincRNA
ENSG00000224885	5.08169	-2.10372	0.346884	-6.06463	1.32261e-09	1.55919e-08	EIPR1-IT1	sense_intronic
ENSG00000224899	9.84928	-4.38663	0.70265	-6.24298	4.29317e-10	5.56623e-09	AC019155.3	lincRNA
ENSG00000224903	11.1335	-2.31956	0.305919	-7.58225	3.39617e-14	8.98637e-13	AC005534.1	antisense_RNA
ENSG00000224958	81.2846	3.59215	0.481302	7.46342	8.43075e-14	2.09575e-12	PGM5-AS1	antisense_RNA
ENSG00000224995	1.45313	-2.00981	0.501458	-4.00794	6.12517e-05	0.000275864	LINC01526	lincRNA
ENSG00000225030	1.37909	-2.14874	0.532975	-4.0316	5.53987e-05	0.00025212	AL355483.1	sense_intronic
ENSG00000225107	2.30902	-2.82859	0.616291	-4.5897	4.43894e-06	2.59453e-05	AC092484.1	lincRNA
ENSG00000225187	26.5631	-2.30479	0.273934	-8.41366	3.97397e-17	1.71762e-15	AC073283.1	antisense_RNA
ENSG00000225243	5.85978	2.63745	0.398282	6.62209	3.54164e-11	5.5569e-10	AL021026.1	antisense_RNA
ENSG00000225255	5.64103	-3.73509	0.692629	-5.39264	6.94319e-08	5.89447e-07	LINC01297	lincRNA
ENSG00000225328	16.4553	-2.90736	0.456752	-6.36529	1.94922e-10	2.69296e-09	LINC01594	antisense_RNA
ENSG00000225413	1.29544	2.82308	0.668935	4.22026	2.44022e-05	0.000121045	LINC02557	lincRNA
ENSG00000225506	21.8483	-2.41923	0.275312	-8.78722	1.53305e-18	8.38311e-17	CYP4A22-AS1	lincRNA
ENSG00000225532	1.42058	2.20943	0.521143	4.23959	2.23932e-05	0.00011223	AL731684.1	lincRNA
ENSG00000225546	8.56574	-3.31069	0.776344	-4.26447	2.00381e-05	0.000101533	LINC02476	lincRNA
ENSG00000225548	52.1584	-6.40021	0.745631	-8.58362	9.19324e-18	4.427e-16	LINC01980	lincRNA
ENSG00000225611	10.2281	2.17543	0.224158	9.70492	2.87295e-22	2.86597e-20	LINC02158	antisense_RNA
ENSG00000225656	2.91597	-2.61755	0.536245	-4.88126	1.05409e-06	7.04583e-06	AL118511.2	lincRNA
ENSG00000225744	2.4554	-2.35254	0.54186	-4.3416	1.41451e-05	7.41062e-05	AC017002.2	lincRNA
ENSG00000225826	2.67395	-2.53133	0.592642	-4.27126	1.94369e-05	9.87914e-05	LINC00626	lincRNA
ENSG00000225833	2.54966	2.248	0.568732	3.95266	7.72873e-05	0.000339527	GS1-594A7.3	antisense_RNA
ENSG00000225882	3.62859	-3.20698	0.789888	-4.06005	4.90629e-05	0.000226241	LINC01456	lincRNA
ENSG00000225986	48.8492	2.96002	0.333807	8.86747	7.48273e-19	4.35039e-17	UBXN10-AS1	antisense_RNA
ENSG00000226004	7.17288	-2.28973	0.41567	-5.50853	3.61841e-08	3.25059e-07	AL591468.1	lincRNA
ENSG00000226032	1.39571	-2.34587	0.528052	-4.44251	8.89166e-06	4.88308e-05	AL035530.1	lincRNA
ENSG00000226101	4.63582	-2.6442	0.446069	-5.92777	3.07068e-09	3.38563e-08	LINC02097	lincRNA
ENSG00000226194	17.6168	-2.10103	0.328369	-6.39839	1.57024e-10	2.20496e-09	LINC02519	lincRNA
ENSG00000226203	2.94006	-2.0139	0.627433	-3.20975	0.00132851	0.00417234	LINC01733	lincRNA
ENSG00000226235	12.845	-2.38022	0.399166	-5.96299	2.47659e-09	2.78332e-08	LEMD1-AS1	antisense_RNA
ENSG00000226237	36.1367	2.31851	0.321923	7.20208	5.93012e-13	1.26257e-11	GAS1RR	lincRNA
ENSG00000226291	2.96946	-2.05385	0.40545	-5.06561	4.07084e-07	2.94032e-06	AC091729.2	antisense_RNA
ENSG00000226426	1.41994	2.10358	0.610169	3.44754	0.000565719	0.0019831	AC012558.1	lincRNA
ENSG00000226454	1.70981	2.80318	0.681291	4.11451	3.88002e-05	0.000183499	AL033380.1	sense_intronic
ENSG00000226476	61.9558	-2.34747	0.3945	-5.95048	2.6736e-09	2.98576e-08	LINC01748	lincRNA
ENSG00000226601	2.47928	3.11705	0.635044	4.9084	9.18227e-07	6.2008e-06	AL359979.1	lincRNA
ENSG00000226738	20.2768	-2.79461	0.397473	-7.03094	2.05146e-12	3.954e-11	U62317.1	antisense_RNA
ENSG00000226762	1.24136	2.62129	0.590691	4.43767	9.09373e-06	4.98275e-05	AL451164.1	lincRNA
ENSG00000226782	3.32059	-2.69236	0.527176	-5.10713	3.27084e-07	2.41057e-06	AC117465.1	lincRNA
ENSG00000226812	147.692	-2.3081	0.318391	-7.24926	4.19063e-13	9.18146e-12	AL117382.1	antisense_RNA
ENSG00000226869	5.78499	-2.21178	0.523129	-4.22798	2.35798e-05	0.000117549	LHFPL3-AS1	processed_transcript
ENSG00000226921	3.06813	-2.72579	0.761837	-3.57792	0.000346337	0.00128602	LINC00454	lincRNA
ENSG00000227007	4.16141	-2.99151	0.705736	-4.23884	2.24674e-05	0.00011254	LINC01247	lincRNA
ENSG00000227012	4.27524	-3.04294	0.726115	-4.19071	2.78082e-05	0.000136236	LINC02527	lincRNA
ENSG00000227066	77.2727	-3.17659	0.393558	-8.07148	6.94488e-16	2.44736e-14	Z98257.1	lincRNA
ENSG00000227083	2.59757	-2.46552	0.452423	-5.44959	5.04858e-08	4.40642e-07	L29074.1	antisense_RNA
ENSG00000227143	2.35203	-2.74547	0.745519	-3.68263	0.00023084	0.000897063	LINC01153	lincRNA
ENSG00000227195	18.1805	-2.23903	0.370214	-6.04793	1.46718e-09	1.71381e-08	MIR663AHG	processed_transcript
ENSG00000227240	2.40158	-2.01748	0.52133	-3.86987	0.000108894	0.000461508	AL356272.1	lincRNA
ENSG00000227307	2.01554	-2.35021	0.570422	-4.12012	3.78682e-05	0.000179497	AC010998.1	lincRNA
ENSG00000227400	2.51754	-2.50312	0.726023	-3.44771	0.00056536	0.00198199	AC012501.1	sense_overlapping
ENSG00000227487	3.26987	2.12291	0.442614	4.79631	1.61612e-06	1.03816e-05	NCAM1-AS1	antisense_RNA
ENSG00000227496	14.2535	-2.13648	0.320311	-6.67003	2.55747e-11	4.11091e-10	AC099066.2	antisense_RNA
ENSG00000227619	178.345	-2.48192	0.35873	-6.91863	4.56025e-12	8.30891e-11	AL391056.1	lincRNA
ENSG00000227640	358.34	2.31393	0.47524	4.86897	1.12183e-06	7.46823e-06	SOX21-AS1	lincRNA
ENSG00000227674	41.3759	-5.10534	0.648059	-7.87789	3.3295e-15	1.05598e-13	LINC00355	lincRNA
ENSG00000227764	1.70246	-2.17331	0.630819	-3.44522	0.000570596	0.00199867	LINC01693	lincRNA
ENSG00000227925	10.8943	-2.69081	0.426598	-6.30761	2.8337e-10	3.79819e-09	LINC01655	lincRNA
ENSG00000227964	11.359	-2.87239	0.433001	-6.63368	3.27417e-11	5.16367e-10	LINC01429	lincRNA
ENSG00000228033	4.06862	-2.96444	0.554888	-5.34241	9.1717e-08	7.5725e-07	AC010967.1	lincRNA
ENSG00000228126	12.5546	2.10035	0.270655	7.76026	8.47554e-15	2.50497e-13	FALEC	lincRNA
ENSG00000228203	59.2304	-2.24011	0.248805	-9.00345	2.18725e-19	1.39511e-17	RNF144A-AS1	processed_transcript
ENSG00000228295	51.378	-5.13674	0.910098	-5.64416	1.6599e-08	1.59597e-07	LINC00392	lincRNA
ENSG00000228358	1.90822	-2.89777	0.88651	-3.26874	0.00108029	0.00349189	LINC02263	lincRNA
ENSG00000228437	102.247	-6.63519	0.651471	-10.1849	2.31517e-24	3.18772e-22	LINC02474	lincRNA
ENSG00000228496	5.38338	-4.14086	0.691167	-5.99111	2.08407e-09	2.3694e-08	AC106875.1	sense_intronic
ENSG00000228573	3.63395	-3.01921	0.551042	-5.4791	4.2749e-08	3.78721e-07	AL138962.1	lincRNA
ENSG00000228613	3.03198	-2.86968	0.620073	-4.62796	3.69282e-06	2.20152e-05	AC141930.1	antisense_RNA
ENSG00000228630	180.407	-5.54283	0.401744	-13.7969	2.65946e-43	4.89214e-40	HOTAIR	antisense_RNA
ENSG00000228697	11.7547	-2.26177	0.467609	-4.83689	1.31889e-06	8.64375e-06	AL023755.1	lincRNA
ENSG00000228714	3.23077	-3.59027	0.926489	-3.87514	0.000106564	0.000452718	AL731897.1	lincRNA
ENSG00000228742	147.37	-4.53015	0.378253	-11.9765	4.71702e-33	2.23636e-30	AC002384.1	lincRNA
ENSG00000228789	110.21	4.75378	0.544021	8.73823	2.36794e-18	1.26184e-16	HCG22	lincRNA
ENSG00000228826	1.48331	-2.06815	0.545378	-3.79214	0.000149353	0.000611072	AL592494.1	lincRNA
ENSG00000228862	3.86583	-2.21909	0.478797	-4.63473	3.57408e-06	2.13794e-05	AC068389.1	lincRNA
ENSG00000228933	8.72582	-3.59367	0.60049	-5.98456	2.1698e-09	2.46078e-08	AC107419.1	lincRNA
ENSG00000229005	56.0633	2.32275	0.29073	7.98935	1.35651e-15	4.58363e-14	HNF4A-AS1	antisense_RNA
ENSG00000229019	4.8182	2.35381	0.480288	4.90083	9.54324e-07	6.43322e-06	AL161457.1	sense_intronic
ENSG00000229118	3.24417	-2.69893	0.475644	-5.67426	1.3929e-08	1.35829e-07	AC068491.2	lincRNA
ENSG00000229224	1.12707	2.86274	0.581155	4.92594	8.39546e-07	5.71055e-06	AC105398.1	antisense_RNA
ENSG00000229228	10.4727	2.25014	0.30743	7.31918	2.49484e-13	5.71662e-12	LINC00582	antisense_RNA
ENSG00000229243	3.95709	-3.32604	0.596342	-5.57741	2.44128e-08	2.27404e-07	LINC01981	lincRNA
ENSG00000229312	9.25074	-3.09136	0.513322	-6.02226	1.71998e-09	1.98387e-08	AL353693.1	antisense_RNA
ENSG00000229323	5.24275	-3.66552	0.457554	-8.01113	1.13663e-15	3.88346e-14	DLEU1-AS1	lincRNA
ENSG00000229337	2.81722	2.11411	0.320213	6.60222	4.05059e-11	6.27835e-10	AC079305.3	antisense_RNA
ENSG00000229356	5.61021	2.96257	0.372965	7.94329	1.96883e-15	6.49516e-14	LRRC3-AS1	antisense_RNA
ENSG00000229401	2.97296	-2.17725	0.515161	-4.22636	2.37501e-05	0.000118334	MIR5689HG	lincRNA
ENSG00000229404	65.7679	-4.34891	0.420785	-10.3352	4.88206e-25	7.49018e-23	LINC00858	lincRNA
ENSG00000229494	3.04922	-2.9531	0.648628	-4.55284	5.29265e-06	3.04438e-05	AC012494.1	lincRNA
ENSG00000229618	28.1796	-4.00469	0.523029	-7.65672	1.9074e-14	5.281e-13	AC011287.1	lincRNA
ENSG00000229642	5.75602	-3.77903	0.705299	-5.35806	8.41222e-08	7.01598e-07	AC087857.1	lincRNA
ENSG00000229654	2.16832	-2.1773	0.663677	-3.28066	0.00103565	0.00336331	LINC02526	lincRNA
ENSG00000229876	15.2241	-3.19979	0.576511	-5.55027	2.85233e-08	2.61979e-07	CASC20	lincRNA
ENSG00000229941	3.80602	-3.26997	0.603951	-5.4143	6.15291e-08	5.2791e-07	AC012499.1	antisense_RNA
ENSG00000229960	3.95059	-2.36864	0.620431	-3.81773	0.000134685	0.000556553	AL590483.1	lincRNA
ENSG00000229967	33.6332	-9.81273	1.0171	-9.64772	5.02599e-22	4.82537e-20	AF274855.1	antisense_RNA
ENSG00000229970	57.8382	-5.27367	0.403853	-13.0584	5.69226e-39	6.23275e-36	AC007128.1	antisense_RNA
ENSG00000229981	6.39097	-2.12813	0.592623	-3.59103	0.000329373	0.00123002	LINC01435	lincRNA
ENSG00000230001	1.501	-2.45312	0.55546	-4.41637	1.00371e-05	5.43872e-05	AL359095.1	sense_intronic
ENSG00000230033	2.80736	-2.49888	0.773232	-3.23173	0.00123042	0.00390589	AC006357.1	lincRNA
ENSG00000230061	251.72	-3.06737	0.319418	-9.603	7.7653e-22	7.1709e-20	TRPM2-AS	antisense_RNA
ENSG00000230107	24.4677	-2.12067	0.303276	-6.99254	2.69952e-12	5.11941e-11	AL022316.1	lincRNA
ENSG00000230133	1.73644	-2.7409	0.703254	-3.89746	9.72078e-05	0.000416626	LINC01721	lincRNA
ENSG00000230234	5.33283	-4.39885	0.792901	-5.54779	2.89309e-08	2.65088e-07	AL162582.1	lincRNA
ENSG00000230316	342.432	-4.53945	0.379208	-11.9709	5.0499e-33	2.34581e-30	FEZF1-AS1	antisense_RNA
ENSG00000230345	2.15242	-2.73833	0.659498	-4.15214	3.29382e-05	0.00015815	AL121580.1	lincRNA
ENSG00000230390	1.97034	-2.28964	0.584019	-3.92049	8.8369e-05	0.000382738	LINC01048	lincRNA
ENSG00000230393	6.29377	2.08213	0.445772	4.67084	2.99967e-06	1.82424e-05	AC092667.1	antisense_RNA
ENSG00000230426	9.69321	-4.90757	0.866908	-5.661	1.50492e-08	1.46009e-07	ERVMER61-1	lincRNA
ENSG00000230461	62.0666	-2.27552	0.390744	-5.82357	5.76047e-09	6.05375e-08	PROX1-AS1	processed_transcript
ENSG00000230479	36.8413	-2.14741	0.24882	-8.63038	6.11493e-18	3.05667e-16	AP000695.1	antisense_RNA
ENSG00000230499	8.45923	-2.30059	0.272848	-8.43176	3.40512e-17	1.48572e-15	AC108463.2	lincRNA
ENSG00000230500	4.04718	2.17512	0.497786	4.36959	1.2448e-05	6.60655e-05	MKX-AS1	antisense_RNA
ENSG00000230533	12.0438	-2.36353	0.410645	-5.75565	8.63076e-09	8.73755e-08	AL357060.1	lincRNA
ENSG00000230709	8.81142	2.01642	0.311462	6.47405	9.54119e-11	1.38723e-09	AC104024.1	lincRNA
ENSG00000230710	2.99724	2.57553	0.597462	4.31078	1.62681e-05	8.41643e-05	LINC00332	lincRNA
ENSG00000230725	8.92991	-3.15635	0.569347	-5.54382	2.95946e-08	2.70684e-07	AL035252.2	lincRNA
ENSG00000230746	4.12593	3.05681	0.824509	3.70743	0.000209374	0.000823248	AC006007.1	lincRNA
ENSG00000230768	2.85278	-2.14669	0.68512	-3.1333	0.0017285	0.00524377	LINC01676	lincRNA
ENSG00000230825	42.7491	2.42686	0.342817	7.07916	1.45028e-12	2.87852e-11	AC005532.1	processed_transcript
ENSG00000230834	25.4501	-4.58836	0.51029	-8.99167	2.43511e-19	1.54463e-17	AC068580.2	lincRNA
ENSG00000230838	56.9099	-4.73704	0.409451	-11.5692	5.90012e-31	2.00989e-28	LINC01614	lincRNA
ENSG00000230937	264.893	3.16949	0.939834	3.37239	0.000745179	0.00252518	MIR205HG	processed_transcript
ENSG00000231023	3.17475	-2.69132	0.782415	-3.43976	0.000582241	0.00203342	LINC00326	lincRNA
ENSG00000231062	14.1682	3.369	0.829599	4.061	4.88638e-05	0.000225459	AC103563.2	antisense_RNA
ENSG00000231081	15.7969	-2.17022	0.286293	-7.58042	3.44438e-14	9.093e-13	AL078587.1	lincRNA
ENSG00000231083	4.09963	-3.00999	0.617785	-4.87223	1.10347e-06	7.35562e-06	AC011747.1	lincRNA
ENSG00000231131	8.06489	-2.65101	0.612317	-4.32946	1.49473e-05	7.78657e-05	LINC01468	lincRNA
ENSG00000231156	6.72714	2.24095	0.542286	4.13241	3.58978e-05	0.000171042	AC093702.1	lincRNA
ENSG00000231172	16.8917	-5.04115	0.643074	-7.83914	4.5365e-15	1.40108e-13	AC007099.1	antisense_RNA
ENSG00000231208	13.2355	-3.18473	0.598681	-5.31958	1.04007e-07	8.49722e-07	ZBTB46-AS1	antisense_RNA
ENSG00000231221	5.90433	-2.75488	0.528684	-5.21082	1.88007e-07	1.45753e-06	LINC01593	lincRNA
ENSG00000231226	69.2461	-2.10716	0.242936	-8.67372	4.18218e-18	2.14654e-16	TRIM31-AS1	antisense_RNA
ENSG00000231291	3.06124	-3.23727	0.834459	-3.87949	0.000104676	0.000445644	AC106799.1	lincRNA
ENSG00000231435	10.9039	-2.1647	0.316608	-6.83717	8.07703e-12	1.41773e-10	AC011747.2	lincRNA
ENSG00000231476	4.50115	-3.41665	0.87292	-3.91404	9.07636e-05	0.000392223	AC074389.2	lincRNA
ENSG00000231532	5.02728	-3.58109	0.76809	-4.66233	3.12656e-06	1.89339e-05	LINC01249	lincRNA
ENSG00000231536	1.30136	2.13865	0.434233	4.92513	8.4304e-07	5.73262e-06	AC226101.2	antisense_RNA
ENSG00000231599	3.05397	-2.14738	0.658626	-3.2604	0.00111257	0.00358172	LINC01037	lincRNA
ENSG00000231749	16.7239	-2.2433	0.426119	-5.26449	1.40581e-07	1.11988e-06	ABCA9-AS1	antisense_RNA
ENSG00000231764	107.158	-2.95456	0.442435	-6.67795	2.42311e-11	3.91271e-10	DLX6-AS1	antisense_RNA
ENSG00000231772	8.40274	-2.25501	0.486528	-4.63489	3.57127e-06	2.13654e-05	Z93403.1	lincRNA
ENSG00000231776	8.73201	-4.17127	0.73601	-5.6674	1.44979e-08	1.41077e-07	LINC01611	lincRNA
ENSG00000231826	346.72	-3.61226	0.502222	-7.19255	6.35927e-13	1.34956e-11	LINC01819	lincRNA
ENSG00000231863	2.73275	2.27663	0.459564	4.95389	7.27435e-07	5.00573e-06	AL139393.1	antisense_RNA
ENSG00000231883	3.64225	-2.32176	0.660437	-3.51549	0.000438942	0.00158671	AL138733.2	lincRNA
ENSG00000232023	10.0553	-4.43543	0.816972	-5.42911	5.66367e-08	4.88761e-07	LINC01807	lincRNA
ENSG00000232079	37.7143	2.99493	0.35471	8.44331	3.08485e-17	1.35627e-15	LINC01697	processed_transcript
ENSG00000232131	5.21541	2.05451	0.325584	6.31022	2.78634e-10	3.74016e-09	NCOA7-AS1	antisense_RNA
ENSG00000232192	25.2747	-3.44376	0.351017	-9.8108	1.01165e-22	1.06706e-20	AL592103.1	antisense_RNA
ENSG00000232197	2.86573	-3.23292	0.7843	-4.12205	3.75516e-05	0.00017818	AL596442.1	antisense_RNA
ENSG00000232212	1.5132	-2.31194	0.741317	-3.1187	0.00181653	0.00547006	LINC01701	lincRNA
ENSG00000232294	2.51559	-2.94084	0.747335	-3.9351	8.31617e-05	0.000362506	AL031674.1	lincRNA
ENSG00000232324	29.2917	-2.51104	0.36508	-6.87805	6.06772e-12	1.08408e-10	AC008440.3	lincRNA
ENSG00000232328	1.75428	4.25072	0.864172	4.91883	8.70625e-07	5.90535e-06	AC084030.1	lincRNA
ENSG00000232524	4.78241	-3.87869	0.514531	-7.53831	4.76106e-14	1.23214e-12	AC073323.1	antisense_RNA
ENSG00000232679	33.9805	-2.30364	0.434155	-5.30602	1.12045e-07	9.08858e-07	LINC01705	lincRNA
ENSG00000232762	2.77801	-2.39275	0.479697	-4.98804	6.09936e-07	4.25383e-06	AL355483.3	antisense_RNA
ENSG00000232803	363.661	-2.34851	0.344882	-6.80961	9.78667e-12	1.69518e-10	SLCO4A1-AS1	antisense_RNA
ENSG00000232850	38.7243	-2.8576	0.331894	-8.60997	7.30772e-18	3.58281e-16	PTGES2-AS1	lincRNA
ENSG00000232855	29.2517	2.51557	0.264659	9.50496	2.00134e-21	1.74976e-19	AF165147.1	lincRNA
ENSG00000232936	3.49659	-2.41392	0.418552	-5.76731	8.05491e-09	8.20259e-08	AL157400.2	antisense_RNA
ENSG00000233005	5.97434	3.7939	0.441221	8.59864	8.06644e-18	3.92966e-16	AC018742.1	lincRNA
ENSG00000233048	4.12651	-2.32591	0.525952	-4.42229	9.76614e-06	5.30379e-05	LINC01722	lincRNA
ENSG00000233067	2.25611	2.4523	0.571427	4.29154	1.77437e-05	9.08988e-05	PTCHD1-AS	lincRNA
ENSG00000233077	12.3529	-2.11736	0.317063	-6.67804	2.42159e-11	3.91163e-10	LINC01271	lincRNA
ENSG00000233085	1.54034	-2.14866	0.737995	-2.91148	0.00359722	0.00988758	BX322234.2	lincRNA
ENSG00000233098	277.753	-2.42059	0.341603	-7.08597	1.3807e-12	2.7535e-11	CCDC144NL-AS1	antisense_RNA
ENSG00000233154	11.2693	-2.01026	0.299617	-6.70942	1.95402e-11	3.19905e-10	LINC01762	lincRNA
ENSG00000233215	3.13092	-2.78409	0.834401	-3.33663	0.000847996	0.00282469	LINC01687	lincRNA
ENSG00000233242	2.55213	-2.49377	0.519916	-4.79649	1.61474e-06	1.03757e-05	AL512604.2	antisense_RNA
ENSG00000233342	2.67438	4.52654	0.877804	5.15666	2.51391e-07	1.89462e-06	AL391361.3	lincRNA
ENSG00000233358	3.18773	-3.20565	0.863951	-3.71045	0.00020689	0.000814665	AL035401.1	lincRNA
ENSG00000233379	8.1092	-4.46483	0.774231	-5.76679	8.07944e-09	8.22394e-08	AL139002.1	lincRNA
ENSG00000233392	41.0891	-3.14069	0.487912	-6.437	1.21859e-10	1.74691e-09	AC104809.2	processed_transcript
ENSG00000233515	10.4694	-4.83905	0.768673	-6.29533	3.06752e-10	4.08068e-09	LINC01518	lincRNA
ENSG00000233532	35.2573	-2.98121	0.383863	-7.76634	8.07858e-15	2.3938e-13	LINC00460	lincRNA
ENSG00000233536	8.68881	-4.11795	0.537472	-7.66171	1.83476e-14	5.11685e-13	AP000943.1	lincRNA
ENSG00000233539	10.0523	-3.25508	0.497787	-6.53909	6.18937e-11	9.29578e-10	AC011294.1	lincRNA
ENSG00000233542	18.6595	-3.5239	0.36003	-9.7878	1.27025e-22	1.31568e-20	AL391845.2	antisense_RNA
ENSG00000233571	3.31594	-2.81309	0.80338	-3.50157	0.000462522	0.00166085	AL592043.1	lincRNA
ENSG00000233589	17.3943	-2.74089	0.382842	-7.15934	8.10686e-13	1.68772e-11	AL138789.1	antisense_RNA
ENSG00000233611	2.68085	-2.57885	0.706455	-3.65041	0.000261824	0.00100298	AC019068.1	antisense_RNA
ENSG00000233625	4.23077	-2.33609	0.506246	-4.61454	3.93971e-06	2.32938e-05	AL035045.1	lincRNA
ENSG00000233682	12.7987	-3.19363	0.402293	-7.93856	2.04534e-15	6.72251e-14	AL356417.2	antisense_RNA
ENSG00000233714	1.5979	-2.17646	0.713924	-3.04859	0.00229918	0.00670947	AC012506.3	lincRNA
ENSG00000233850	10.8999	3.68382	0.500566	7.3593	1.84873e-13	4.33109e-12	AC103563.7	antisense_RNA
ENSG00000233854	12.5995	-4.74804	0.761459	-6.23545	4.50477e-10	5.81598e-09	POU6F2-AS2	antisense_RNA
ENSG00000233922	126.846	-2.47766	0.381041	-6.50235	7.90745e-11	1.16659e-09	LINC01694	lincRNA
ENSG00000234022	1.14675	-2.06583	0.626034	-3.29986	0.000967314	0.00317047	AC008278.2	antisense_RNA
ENSG00000234191	1.39373	-2.07647	0.500959	-4.14498	3.39844e-05	0.000162799	AC091808.1	lincRNA
ENSG00000234235	7.99801	-2.31399	0.608098	-3.8053	0.000141635	0.000582654	BOK-AS1	antisense_RNA
ENSG00000234296	3.33343	-3.18759	0.803634	-3.96647	7.29454e-05	0.000322373	AL390961.2	lincRNA
ENSG00000234362	21.2076	-3.65277	0.379732	-9.61932	6.62703e-22	6.19439e-20	LINC01914	lincRNA
ENSG00000234426	4.11813	-3.94633	1.1001	-3.58726	0.000334167	0.00124577	AL139042.1	lincRNA
ENSG00000234497	2.67664	-2.73795	0.686925	-3.9858	6.72527e-05	0.000299779	ERICH3-AS1	antisense_RNA
ENSG00000234638	22.5588	2.35442	0.537325	4.38175	1.1773e-05	6.28606e-05	AC053503.4	antisense_RNA
ENSG00000234695	5.03391	-2.73027	0.599147	-4.55692	5.19094e-06	2.98966e-05	AC002076.1	antisense_RNA
ENSG00000234698	2.09607	-2.37046	0.533291	-4.44497	8.79022e-06	4.83315e-05	AL161937.1	lincRNA
ENSG00000234703	1.77236	-2.14102	0.51569	-4.15176	3.29927e-05	0.000158379	AF015262.1	lincRNA
ENSG00000234722	17.0742	-3.06196	0.545108	-5.61715	1.94128e-08	1.84188e-07	LINC01287	lincRNA
ENSG00000234756	3.56326	3.56771	0.644575	5.53497	3.11278e-08	2.83691e-07	AC024597.1	lincRNA
ENSG00000234763	1.91983	-2.46831	0.655842	-3.76357	0.000167503	0.000676543	AL359378.2	lincRNA
ENSG00000234948	5.13011	-2.24073	0.610277	-3.67167	0.000240975	0.000932195	LINC01524	lincRNA
ENSG00000234956	2.97835	-2.3969	0.472804	-5.06955	3.98766e-07	2.88567e-06	LINC02539	lincRNA
ENSG00000235005	2.47533	-2.63126	0.656543	-4.00775	6.13008e-05	0.000276004	AL450468.1	antisense_RNA
ENSG00000235086	2.35171	-2.66022	0.51849	-5.13071	2.88645e-07	2.14897e-06	FNDC1-IT1	sense_intronic
ENSG00000235097	22.5692	3.01573	0.482502	6.25019	4.0995e-10	5.33771e-09	LINC00330	lincRNA
ENSG00000235142	380.629	-3.32973	0.411471	-8.09225	5.85711e-16	2.09128e-14	LINC02532	lincRNA
ENSG00000235180	1.55919	-2.42276	0.727044	-3.33234	0.000861192	0.00286139	LINC00601	lincRNA
ENSG00000235269	4.94892	-2.76226	0.553128	-4.99389	5.91745e-07	4.13511e-06	LINC02331	lincRNA
ENSG00000235277	19.4886	-4.75603	0.553833	-8.58747	8.89032e-18	4.29462e-16	AF127577.3	antisense_RNA
ENSG00000235295	4.95927	2.18978	0.333119	6.57355	4.91307e-11	7.49891e-10	LINC01634	lincRNA
ENSG00000235296	3.13478	-2.07743	0.512895	-4.0504	5.11311e-05	0.000234509	AC145207.1	antisense_RNA
ENSG00000235337	0.975999	2.15099	0.735441	2.92476	0.00344721	0.00953508	AC093083.1	lincRNA
ENSG00000235357	0.865419	2.44346	0.809562	3.01825	0.00254238	0.00731886	LINC01621	lincRNA
ENSG00000235366	14.9894	2.2618	0.314749	7.18605	6.66936e-13	1.40693e-11	LINC01055	lincRNA
ENSG00000235385	11.4796	-3.23332	0.442939	-7.29969	2.88425e-13	6.54047e-12	LINC02154	lincRNA
ENSG00000235493	9.96878	-3.73926	0.59253	-6.31066	2.7784e-10	3.73163e-09	LINC01967	lincRNA
ENSG00000235523	10.5279	2.28205	0.395828	5.76526	8.15316e-09	8.29346e-08	AL135924.2	lincRNA
ENSG00000235584	11.1411	3.69328	0.670377	5.50926	3.60337e-08	3.23845e-07	AC008268.1	lincRNA
ENSG00000235601	52.8414	2.05023	0.378106	5.42238	5.88108e-08	5.06383e-07	BARX1-AS1	lincRNA
ENSG00000235884	178.5	-3.35262	0.353276	-9.4901	2.30811e-21	1.98774e-19	LINC00941	lincRNA
ENSG00000235904	7.67953	2.35893	0.309639	7.61832	2.57001e-14	6.92826e-13	RBMS3-AS3	antisense_RNA
ENSG00000235931	4.08717	-2.37633	0.600194	-3.95927	7.51792e-05	0.000331131	LINC01553	lincRNA
ENSG00000235934	6.43649	-4.32223	0.566583	-7.62859	2.37326e-14	6.45808e-13	AC007405.2	antisense_RNA
ENSG00000236030	4.43244	-2.18838	0.637815	-3.43107	0.000601213	0.00209174	LINC01036	lincRNA
ENSG00000236039	75.8577	-2.28386	0.38583	-5.91934	3.23244e-09	3.55036e-08	AC019117.1	lincRNA
ENSG00000236081	290.366	-2.75888	0.347512	-7.93895	2.03893e-15	6.70719e-14	ELFN1-AS1	lincRNA
ENSG00000236117	4.85991	-4.1844	0.894603	-4.67738	2.90566e-06	1.77105e-05	LINC01639	lincRNA
ENSG00000236212	2.8003	-3.20525	0.598761	-5.35313	8.64447e-08	7.19403e-07	AC009262.1	lincRNA
ENSG00000236231	1.00523	2.40073	0.673241	3.56593	0.000362573	0.00134088	AC017048.2	lincRNA
ENSG00000236242	6.96294	-2.20559	0.55763	-3.9553	7.64387e-05	0.000336099	MYO16-AS1	antisense_RNA
ENSG00000236267	0.746754	2.48246	0.701974	3.53639	0.000405633	0.00147991	AP006216.2	antisense_RNA
ENSG00000236347	14.9424	-4.78168	0.560808	-8.5264	1.50974e-17	6.98328e-16	AL513123.1	lincRNA
ENSG00000236393	24.6325	-2.13457	0.315758	-6.76016	1.37838e-11	2.31769e-10	AC091806.1	lincRNA
ENSG00000236427	3.42004	3.25446	0.566561	5.74423	9.23375e-09	9.28584e-08	AL589986.2	lincRNA
ENSG00000236466	1.79562	2.21799	0.498456	4.44973	8.5979e-06	4.7359e-05	AL359633.2	antisense_RNA
ENSG00000236497	1.40345	-2.25692	0.726942	-3.10468	0.00190486	0.00569908	LINC01744	lincRNA
ENSG00000236502	5.87864	-2.51577	0.651659	-3.86057	0.000113124	0.000477047	SIX3-AS1	lincRNA
ENSG00000236513	1.45563	-2.14765	0.718361	-2.98966	0.0027929	0.0079431	AC074035.1	lincRNA
ENSG00000236651	2.10171	-2.20026	0.653203	-3.36842	0.000756011	0.00255474	DLX2-AS1	lincRNA
ENSG00000236658	2.7495	-2.15691	0.58707	-3.67402	0.000238766	0.000924272	AL161733.1	antisense_RNA
ENSG00000236663	6.09737	-2.66362	0.562169	-4.73812	2.15707e-06	1.34968e-05	FRGCA	antisense_RNA
ENSG00000236703	3.79762	-3.01058	0.48174	-6.24938	4.12076e-10	5.36235e-09	MYB-AS1	antisense_RNA
ENSG00000236719	2.85186	-2.44906	0.677963	-3.61239	0.000303393	0.00114505	OVAAL	lincRNA
ENSG00000236740	32.0004	2.07494	0.360384	5.75758	8.53289e-09	8.64722e-08	AL033384.1	lincRNA
ENSG00000236841	18.315	-3.00326	0.311463	-9.64241	5.293e-22	5.0606e-20	AC007750.1	antisense_RNA
ENSG00000236911	3.19733	-2.66108	0.573525	-4.63987	3.48629e-06	2.09196e-05	AL137789.1	antisense_RNA
ENSG00000237031	3.84945	-2.55056	0.756006	-3.37372	0.000741586	0.00251404	AC008067.1	antisense_RNA
ENSG00000237087	3.54882	-3.455	0.642999	-5.37326	7.73251e-08	6.49859e-07	AC068134.2	lincRNA
ENSG00000237125	882.332	2.85883	0.469815	6.08502	1.16477e-09	1.38448e-08	HAND2-AS1	antisense_RNA
ENSG00000237152	18.2424	-2.61757	0.272966	-9.58938	8.86126e-22	8.13397e-20	DLEU7-AS1	antisense_RNA
ENSG00000237423	8.04229	-2.59529	0.48927	-5.30442	1.13032e-07	9.15804e-07	LINC01522	lincRNA
ENSG00000237424	410.956	-2.32322	0.186521	-12.4556	1.30425e-35	9.52063e-33	FOXD2-AS1	antisense_RNA
ENSG00000237520	5.04425	-2.24751	0.427818	-5.25343	1.49289e-07	1.18269e-06	AL391832.1	lincRNA
ENSG00000237525	5.95024	-2.35614	0.567511	-4.15171	3.30006e-05	0.0001584	AC012668.3	lincRNA
ENSG00000237534	2.90109	-3.52953	1.20616	-2.92626	0.00343059	0.0094954	LINC00383	lincRNA
ENSG00000237560	3.23189	2.9257	0.610254	4.79423	1.63299e-06	1.04783e-05	LINC01497	lincRNA
ENSG00000237571	1.7249	-2.38429	0.704254	-3.38556	0.00071034	0.00241982	AC073284.1	lincRNA
ENSG00000237574	4.11151	-2.26938	0.63998	-3.54602	0.000391102	0.00143315	LINC01856	lincRNA
ENSG00000237590	1.27751	-2.12971	0.668237	-3.18706	0.00143725	0.00447414	AL137026.2	lincRNA
ENSG00000237654	6.00165	-2.61473	0.682089	-3.83342	0.000126372	0.000527032	AP003025.2	antisense_RNA
ENSG00000237686	172.424	-3.54803	0.318143	-11.1523	6.97711e-29	1.8335e-26	AL109615.3	antisense_RNA
ENSG00000237713	6.14041	-4.24917	0.627555	-6.77098	1.27912e-11	2.16953e-10	AC011287.2	lincRNA
ENSG00000237751	2.81003	-2.20651	0.698172	-3.16041	0.00157547	0.00484084	LINC01143	lincRNA
ENSG00000237764	2.93399	-3.25652	0.670763	-4.85494	1.20424e-06	7.96844e-06	AC010099.4	lincRNA
ENSG00000237838	6.69526	2.63099	0.361793	7.27207	3.54012e-13	7.8573e-12	AC092422.1	lincRNA
ENSG00000237862	6.25521	-2.54574	0.553247	-4.60145	4.19564e-06	2.46423e-05	Z94160.1	sense_intronic
ENSG00000237886	64.1876	2.57519	0.302696	8.50752	1.77693e-17	8.11494e-16	NALT1	antisense_RNA
ENSG00000237949	1.47574	3.24521	0.477638	6.79429	1.08849e-11	1.86851e-10	LINC00844	lincRNA
ENSG00000237975	41.0756	2.17044	0.316431	6.85911	6.92896e-12	1.22841e-10	FLG-AS1	antisense_RNA
ENSG00000237978	84.8379	-4.94299	0.430657	-11.4778	1.70613e-30	5.52545e-28	KCNMB2-AS1	antisense_RNA
ENSG00000238042	14.6661	-2.75707	0.417554	-6.60291	4.03169e-11	6.25327e-10	LINC02257	lincRNA
ENSG00000238062	29.512	-2.45808	0.309096	-7.95247	1.8283e-15	6.07513e-14	SPATA3-AS1	lincRNA
ENSG00000238107	32.8574	-3.35826	0.515026	-6.52056	7.00431e-11	1.04312e-09	AC245100.6	lincRNA
ENSG00000238133	540.735	-2.10745	0.393532	-5.35522	8.54527e-08	7.11405e-07	MAP3K20-AS1	antisense_RNA
ENSG00000238224	1.23225	-2.12747	0.536666	-3.96424	7.36303e-05	0.000324994	AC104462.2	antisense_RNA
ENSG00000239268	3.7002	2.58709	0.49512	5.22517	1.73992e-07	1.35643e-06	AC092691.1	lincRNA
ENSG00000239322	2.97524	-2.02739	0.525623	-3.85711	0.000114734	0.000483497	ATP6V1B1-AS1	antisense_RNA
ENSG00000239513	11.0749	-4.19042	0.674012	-6.21713	5.06316e-10	6.45893e-09	LINC01210	lincRNA
ENSG00000239677	2.48526	2.293	0.41762	5.49064	4.00491e-08	3.56657e-07	PDZRN3-AS1	antisense_RNA
ENSG00000240040	22.3601	2.49958	0.357388	6.99402	2.67118e-12	5.07402e-11	AC244205.1	processed_transcript
ENSG00000240086	15.6348	-3.59686	0.591129	-6.08473	1.16691e-09	1.38666e-08	AC128689.1	processed_transcript
ENSG00000240476	6.5187	-3.58263	0.763685	-4.69124	2.7155e-06	1.6664e-05	LINC00973	lincRNA
ENSG00000240498	102.688	2.53114	0.321912	7.86285	3.75495e-15	1.17551e-13	CDKN2B-AS1	antisense_RNA
ENSG00000240708	1.68845	-2.25993	0.670247	-3.37179	0.000746811	0.00252904	LINC02030	lincRNA
ENSG00000240893	9.19376	-3.3075	0.527588	-6.26911	3.63129e-10	4.76995e-09	LINC02042	lincRNA
ENSG00000240990	205.724	-3.56065	0.411966	-8.64306	5.47266e-18	2.75357e-16	HOXA11-AS	antisense_RNA
ENSG00000241158	68.005	2.87762	0.276302	10.4147	2.1236e-25	3.48786e-23	ADAMTS9-AS1	antisense_RNA
ENSG00000241324	0.656992	2.07281	0.588751	3.52069	0.000430432	0.00155852	AC004930.1	lincRNA
ENSG00000241369	3.57374	-2.05144	0.657463	-3.12024	0.00180701	0.00544602	LINC01192	lincRNA
ENSG00000241469	5.49992	-2.4243	0.579837	-4.18099	2.9024e-05	0.000141559	LINC00635	lincRNA
ENSG00000241475	1.87774	-2.51322	0.734632	-3.42106	0.000623768	0.0021578	AL160408.4	lincRNA
ENSG00000241479	18.1931	2.04168	0.281609	7.25005	4.16617e-13	9.13657e-12	AC074033.2	antisense_RNA
ENSG00000241544	3.59856	-3.06944	0.487244	-6.29958	2.98451e-10	3.97946e-09	LINC02029	lincRNA
ENSG00000241684	106.781	2.25362	0.294347	7.65634	1.91302e-14	5.29337e-13	ADAMTS9-AS2	antisense_RNA
ENSG00000241832	5.66777	-2.39967	0.566062	-4.23924	2.24279e-05	0.000112379	CECR3	lincRNA
ENSG00000242021	3.13544	-2.82424	0.728442	-3.8771	0.00010571	0.00044938	AC112493.1	lincRNA
ENSG00000242082	21.8464	-2.2333	0.366196	-6.09864	1.06971e-09	1.27943e-08	SLC5A4-AS1	antisense_RNA
ENSG00000242107	1.9663	2.40482	0.779399	3.08547	0.00203227	0.00603398	LINC01100	lincRNA
ENSG00000242207	65.8626	-2.35261	0.347678	-6.76665	1.31798e-11	2.22509e-10	HOXB-AS4	antisense_RNA
ENSG00000242407	32.4354	-3.07946	0.656511	-4.69064	2.72354e-06	1.6703e-05	AC091179.2	lincRNA
ENSG00000242925	1.81152	-2.46116	0.4757	-5.17377	2.29417e-07	1.74618e-06	PLCH1-AS2	antisense_RNA
ENSG00000243069	36.3871	2.27081	0.355232	6.39246	1.63239e-10	2.28108e-09	ARHGEF26-AS1	processed_transcript
ENSG00000243295	1.36381	2.3126	0.66563	3.47431	0.000512169	0.00181755	AC114400.1	lincRNA
ENSG00000243550	3.80958	2.79609	0.629902	4.43894	9.04051e-06	4.95595e-05	LINC01214	lincRNA
ENSG00000243766	383.076	-2.94809	0.401523	-7.34226	2.10011e-13	4.8723e-12	HOTTIP	antisense_RNA
ENSG00000243810	7.13843	-3.27527	0.544527	-6.01489	1.80008e-09	2.06594e-08	AL121721.1	antisense_RNA
ENSG00000243944	17.2921	-2.62182	0.437984	-5.98612	2.14902e-09	2.43842e-08	AC117386.2	antisense_RNA
ENSG00000244040	23.1688	3.38521	0.312849	10.8206	2.74966e-27	5.88146e-25	IL12A-AS1	antisense_RNA
ENSG00000244260	2.81337	-2.14445	0.687928	-3.11726	0.00182539	0.00549528	AC082651.4	lincRNA
ENSG00000244332	5.0962	-2.10727	0.379071	-5.55903	2.71274e-08	2.50358e-07	AL138759.1	sense_overlapping
ENSG00000244468	46.5446	-3.32033	0.532723	-6.23276	4.58301e-10	5.90705e-09	AC093001.1	antisense_RNA
ENSG00000244649	499.396	-2.86212	0.357983	-7.99512	1.29445e-15	4.39006e-14	LINC02086	lincRNA
ENSG00000244675	60.8016	-2.65372	0.326638	-8.12433	4.49822e-16	1.634e-14	AC108676.1	sense_overlapping
ENSG00000244953	19.7193	2.49262	0.249951	9.97241	2.01285e-23	2.36744e-21	AC087521.1	lincRNA
ENSG00000245832	3.24999	-2.1714	0.624531	-3.47685	0.000507341	0.00180306	MIR4300HG	lincRNA
ENSG00000245870	2.96557	2.31402	0.465841	4.9674	6.78569e-07	4.69617e-06	LINC00682	lincRNA
ENSG00000246876	4.53304	-3.33284	0.773779	-4.30723	1.65314e-05	8.53635e-05	LINC02466	lincRNA
ENSG00000247416	6.68502	2.54088	0.384622	6.60618	3.94364e-11	6.13532e-10	AP000802.1	antisense_RNA
ENSG00000248103	13.2657	-3.39975	0.552952	-6.14836	7.82898e-10	9.62928e-09	AC008443.3	lincRNA
ENSG00000248127	1.35295	2.18348	0.604891	3.6097	0.000306547	0.00115534	AC026774.1	lincRNA
ENSG00000248131	24.132	-5.39548	0.857784	-6.29002	3.17415e-10	4.21765e-09	LINC01194	lincRNA
ENSG00000248174	17.2249	2.58091	0.48843	5.28409	1.26334e-07	1.01642e-06	LINC02268	lincRNA
ENSG00000248215	2.96701	-2.61776	0.767693	-3.40991	0.000649839	0.00223823	LINC02505	lincRNA
ENSG00000248238	3.0389	-3.03772	0.654181	-4.64355	3.42476e-06	2.05758e-05	LINC02438	lincRNA
ENSG00000248268	6.64157	-2.23549	0.455109	-4.91198	9.01624e-07	6.09434e-06	AC010275.1	antisense_RNA
ENSG00000248279	1.80134	-2.44938	0.665211	-3.68211	0.000231313	0.000898751	LINC02120	lincRNA
ENSG00000248309	36.6239	2.12395	0.281768	7.53794	4.77453e-14	1.23355e-12	MEF2C-AS1	antisense_RNA
ENSG00000248319	3.97024	-2.25798	0.518468	-4.3551	1.33008e-05	7.01303e-05	LINC02275	lincRNA
ENSG00000248359	3.58995	-2.01003	0.69127	-2.90773	0.00364062	0.00998804	AC010280.1	lincRNA
ENSG00000248362	4.75465	-4.1461	0.609042	-6.80759	9.92501e-12	1.71784e-10	AC011352.1	antisense_RNA
ENSG00000248363	10.8221	-3.73057	0.736233	-5.06711	4.03911e-07	2.91969e-06	AC016550.2	lincRNA
ENSG00000248370	2.50748	-3.03965	1.0249	-2.96579	0.00301908	0.00849858	LINC02434	lincRNA
ENSG00000248461	13.7678	-4.39437	0.77766	-5.65076	1.59739e-08	1.54168e-07	LINC02119	lincRNA
ENSG00000248474	3.5716	-3.00191	0.690996	-4.34432	1.39706e-05	7.33091e-05	LINC02122	lincRNA
ENSG00000248510	8.23703	-3.86427	0.76045	-5.08156	3.74357e-07	2.72275e-06	LINC02267	lincRNA
ENSG00000248515	4.57593	-3.03772	0.803761	-3.77938	0.00015722	0.000639616	AC024230.1	lincRNA
ENSG00000248538	141.226	-3.3493	0.432782	-7.73899	1.00209e-14	2.92969e-13	AC022784.1	lincRNA
ENSG00000248599	7.81632	-2.19898	0.47422	-4.63705	3.5342e-06	2.11711e-05	FLJ42969	lincRNA
ENSG00000248676	2.90588	3.02615	0.557783	5.42532	5.78507e-08	4.98863e-07	AC083902.1	antisense_RNA
ENSG00000248685	4.65752	-3.25163	1.03241	-3.14955	0.00163524	0.00500034	LINC02484	lincRNA
ENSG00000248740	18.5451	-3.4852	0.602307	-5.78641	7.19054e-09	7.38451e-08	LINC02428	lincRNA
ENSG00000248783	6.48162	-4.14425	0.92575	-4.47664	7.58262e-06	4.22525e-05	AC106771.1	lincRNA
ENSG00000248790	2.33513	2.83857	0.366416	7.74684	9.42041e-15	2.76468e-13	AC097103.1	antisense_RNA
ENSG00000248837	2.20731	-2.26881	0.721369	-3.14514	0.00166005	0.00506385	AC097512.1	lincRNA
ENSG00000248846	4.36746	-2.06849	0.467394	-4.42558	9.61817e-06	5.23952e-05	LINC02065	lincRNA
ENSG00000248870	4.75949	-2.64018	0.505904	-5.21873	1.80155e-07	1.40112e-06	AC026782.2	lincRNA
ENSG00000248898	14.908	-2.26312	0.344926	-6.56117	5.33872e-11	8.09752e-10	AC022126.1	antisense_RNA
ENSG00000248918	2.34931	2.08583	0.473958	4.40087	1.07816e-05	5.80795e-05	AC008808.1	lincRNA
ENSG00000248973	4.39085	-4.1311	0.899002	-4.59521	4.32322e-06	2.53334e-05	AC106799.2	lincRNA
ENSG00000248975	2.09937	-2.28232	0.772277	-2.95531	0.00312358	0.0087517	AL133372.2	lincRNA
ENSG00000248994	7.83923	2.22843	0.40354	5.5222	3.34776e-08	3.03064e-07	AC126768.2	lincRNA
ENSG00000249001	16.5209	-5.06051	0.567266	-8.92088	4.62583e-19	2.79177e-17	AC093895.1	antisense_RNA
ENSG00000249049	4.4038	-3.11034	0.679612	-4.57663	4.72521e-06	2.74615e-05	AC074124.1	antisense_RNA
ENSG00000249082	113.441	3.34941	0.401716	8.33775	7.57143e-17	3.12583e-15	C5orf66-AS1	lincRNA
ENSG00000249086	0.769722	2.05655	0.461925	4.45212	8.50269e-06	4.6902e-05	AC051649.1	sense_overlapping
ENSG00000249102	1.93156	-2.38413	0.723981	-3.29309	0.000990944	0.00323866	AC034223.1	lincRNA
ENSG00000249196	43.4653	-5.40351	0.776881	-6.95538	3.51607e-12	6.51741e-11	TMEM132D-AS1	antisense_RNA
ENSG00000249267	46.4119	-2.45566	0.368538	-6.66323	2.67866e-11	4.28921e-10	LINC00939	lincRNA
ENSG00000249275	4.92353	-3.46973	0.524674	-6.61312	3.76293e-11	5.88404e-10	AC093817.1	lincRNA
ENSG00000249345	13.7797	-2.40186	0.413681	-5.80607	6.39562e-09	6.64832e-08	LINC02405	lincRNA
ENSG00000249395	297.131	-2.68351	0.375443	-7.14759	8.8314e-13	1.8237e-11	CASC9	lincRNA
ENSG00000249407	3.29344	2.15858	0.397142	5.43528	5.47103e-08	4.73826e-07	IL20RB-AS1	antisense_RNA
ENSG00000249413	7.03926	-4.26328	0.683517	-6.23728	4.45258e-10	5.75345e-09	AC116049.2	lincRNA
ENSG00000249453	8.88329	2.1442	0.453319	4.73002	2.24502e-06	1.40049e-05	AC092834.1	antisense_RNA
ENSG00000249463	1.98144	-2.224	0.674971	-3.29496	0.000984371	0.00322041	AC096711.1	lincRNA
ENSG00000249550	254.646	-6.53852	0.497647	-13.1389	1.97161e-39	2.21147e-36	LINC01234	lincRNA
ENSG00000249584	4.12037	-2.77336	0.646022	-4.29298	1.76287e-05	9.04002e-05	LINC02225	lincRNA
ENSG00000249641	17.6269	-4.21806	0.675919	-6.24049	4.36216e-10	5.64613e-09	HOXC13-AS	antisense_RNA
ENSG00000249650	10.8944	-2.39144	0.402283	-5.94467	2.77007e-09	3.08525e-08	AC106772.1	antisense_RNA
ENSG00000249699	4.14885	-2.08952	0.553449	-3.77545	0.000159716	0.000648395	LINC02261	lincRNA
ENSG00000249734	1.59592	-2.00537	0.557017	-3.6002	0.000317967	0.0011933	LINC02236	lincRNA
ENSG00000249781	3.51585	-2.01244	0.611054	-3.29339	0.000989863	0.00323561	LINC02112	lincRNA
ENSG00000249803	3.60312	-3.37546	0.790184	-4.27174	1.93953e-05	9.86016e-05	AC112178.1	lincRNA
ENSG00000249806	14.7544	-2.11375	0.383276	-5.51496	3.48858e-08	3.14389e-07	AC139720.1	lincRNA
ENSG00000249807	2.32587	-2.52697	0.498502	-5.06913	3.99648e-07	2.8916e-06	AC034229.1	lincRNA
ENSG00000249815	2.05377	-2.26443	0.651151	-3.47759	0.000505948	0.00179853	AC004704.1	lincRNA
ENSG00000249835	4.04932	-2.08321	0.43035	-4.84075	1.29352e-06	8.4932e-06	VCAN-AS1	antisense_RNA
ENSG00000249842	1.469	-2.52267	0.817239	-3.08682	0.00202307	0.00601052	AC010486.3	lincRNA
ENSG00000249885	12.2663	-2.06674	0.318932	-6.48021	9.15975e-11	1.33642e-09	ARHGEF38-IT1	sense_intronic
ENSG00000249894	3.00159	-2.54249	0.642934	-3.95451	7.66914e-05	0.000337146	AC024581.1	lincRNA
ENSG00000249916	5.42011	-3.28464	0.571589	-5.74651	9.11064e-09	9.17408e-08	AC119150.1	antisense_RNA
ENSG00000249923	46.4946	-2.12573	0.405214	-5.24593	1.55494e-07	1.22762e-06	AC007663.2	antisense_RNA
ENSG00000250048	1.78348	-2.13044	0.719065	-2.96279	0.00304865	0.00856818	LINC00603	lincRNA
ENSG00000250049	10.0023	-2.28962	0.499363	-4.58508	4.53806e-06	2.64742e-05	AC114316.2	lincRNA
ENSG00000250102	3.20018	-3.02648	0.974613	-3.10532	0.00190075	0.00568939	LINC02377	lincRNA
ENSG00000250127	2.3509	-2.46318	0.500646	-4.92001	8.65399e-07	5.87337e-06	LINC02108	lincRNA
ENSG00000250133	63.7806	-4.79762	0.316453	-15.1606	6.44548e-52	2.96415e-48	HOXC-AS2	processed_transcript
ENSG00000250137	5.83011	2.01905	0.454356	4.44377	8.8396e-06	4.8574e-05	AC093607.1	antisense_RNA
ENSG00000250256	4.69175	-3.00286	0.531474	-5.65005	1.60398e-08	1.54771e-07	AC108112.1	lincRNA
ENSG00000250274	11.118	-2.30432	0.310096	-7.431	1.0778e-13	2.64069e-12	AC034199.1	lincRNA
ENSG00000250284	4.76584	-4.2408	1.00634	-4.21409	2.5079e-05	0.000124001	AC109439.2	lincRNA
ENSG00000250337	88.0237	-4.16092	0.47961	-8.67563	4.11266e-18	2.11322e-16	LINC01021	lincRNA
ENSG00000250358	1.92464	3.277	0.70472	4.65007	3.31828e-06	1.99905e-05	LINC02200	lincRNA
ENSG00000250360	35.4392	2.09763	0.318465	6.58668	4.4976e-11	6.92222e-10	AC008808.2	lincRNA
ENSG00000250433	2.22453	-2.05429	0.611344	-3.36028	0.000778631	0.00262289	CLSTN2-AS1	antisense_RNA
ENSG00000250451	32.6305	-3.56668	0.342127	-10.425	1.90641e-25	3.14236e-23	HOXC-AS1	antisense_RNA
ENSG00000250519	8.79755	-3.63108	0.496005	-7.32065	2.46768e-13	5.66003e-12	AP002784.1	lincRNA
ENSG00000250538	2.21555	2.74092	0.74855	3.66164	0.000250604	0.000965063	AC104407.1	antisense_RNA
ENSG00000250546	17.8205	-3.75684	0.631892	-5.94538	2.75812e-09	3.07343e-08	AC079160.1	processed_transcript
ENSG00000250564	20.9101	-2.88236	0.625008	-4.61172	3.99345e-06	2.35601e-05	AC109454.3	lincRNA
ENSG00000250584	10.9299	-2.73334	0.544002	-5.0245	5.0475e-07	3.58162e-06	LINC01511	lincRNA
ENSG00000250590	7.04704	-4.26396	0.781465	-5.45637	4.85975e-08	4.25857e-07	LINC02492	lincRNA
ENSG00000250603	6.17088	-2.48848	0.57788	-4.30622	1.66069e-05	8.57052e-05	AC068658.1	lincRNA
ENSG00000250643	7.76597	-2.6407	0.43896	-6.01582	1.78975e-09	2.05665e-08	AC083906.3	antisense_RNA
ENSG00000250681	1.66255	3.21063	0.734591	4.37064	1.23886e-05	6.57957e-05	AL121796.1	lincRNA
ENSG00000250685	4.94891	3.31632	0.71815	4.61787	3.87698e-06	2.29554e-05	AC009123.1	antisense_RNA
ENSG00000250697	14.9763	-3.98739	0.596886	-6.68033	2.38412e-11	3.85652e-10	AC010343.3	lincRNA
ENSG00000250708	5.62119	2.03027	0.565028	3.59321	0.000326624	0.0012217	LINC02269	lincRNA
ENSG00000250735	6.25989	-3.99586	0.732759	-5.45317	4.94793e-08	4.32678e-07	AC096759.2	lincRNA
ENSG00000250838	2.8589	-3.23058	0.911978	-3.54239	0.000396516	0.00145067	AC091133.2	antisense_RNA
ENSG00000250874	12.7813	-5.57924	0.734674	-7.59417	3.09767e-14	8.2727e-13	AC010595.1	lincRNA
ENSG00000250889	28.4688	2.56589	0.28772	8.91803	4.74637e-19	2.85701e-17	LINC01336	lincRNA
ENSG00000250920	158.803	-5.79426	0.772535	-7.50032	6.36629e-14	1.61753e-12	AC105460.1	lincRNA
ENSG00000250957	3.40939	3.18889	0.672987	4.73842	2.15395e-06	1.34809e-05	AC012055.1	lincRNA
ENSG00000250974	1.56525	-2.35341	0.735075	-3.20159	0.0013667	0.00427825	LINC02196	lincRNA
ENSG00000250978	3.13631	2.41189	0.529922	4.55141	5.32876e-06	3.06401e-05	AC079467.1	processed_transcript
ENSG00000251003	86.7976	-2.22642	0.354138	-6.28687	3.23927e-10	4.29301e-09	ZFPM2-AS1	processed_transcript
ENSG00000251026	30.129	-5.99383	0.517783	-11.576	5.4554e-31	1.88634e-28	LINC02163	lincRNA
ENSG00000251095	93.0623	-4.54229	0.505836	-8.97977	2.71328e-19	1.70696e-17	AC097478.1	antisense_RNA
ENSG00000251138	17.6413	-3.78519	0.473881	-7.98764	1.37543e-15	4.64413e-14	AC090502.1	lincRNA
ENSG00000251144	7.26648	-4.6737	0.593076	-7.88044	3.26231e-15	1.03825e-13	AC113346.1	lincRNA
ENSG00000251151	57.6652	-6.60762	0.54547	-12.1136	8.94337e-34	4.89628e-31	HOXC-AS3	processed_transcript
ENSG00000251164	4.7971	-2.06234	0.484693	-4.25495	2.09099e-05	0.000105439	HULC	lincRNA
ENSG00000251185	3.84371	-2.85803	0.748312	-3.81931	0.000133827	0.000553605	AC025244.1	lincRNA
ENSG00000251281	2.45346	-3.19433	0.721825	-4.42535	9.62859e-06	5.24333e-05	AC034223.2	lincRNA
ENSG00000251320	3.51197	-3.07666	0.576473	-5.33704	9.4475e-08	7.79042e-07	AC011352.3	antisense_RNA
ENSG00000251443	3.12417	-2.16843	0.60145	-3.60534	0.00031174	0.00117261	LINC02160	lincRNA
ENSG00000251461	1.70087	-2.47802	0.709316	-3.49353	0.000476677	0.00170688	AC091133.3	antisense_RNA
ENSG00000251573	14.5841	2.64805	0.389265	6.80269	1.0268e-11	1.77121e-10	LINC02106	lincRNA
ENSG00000251574	5.23114	-2.8269	0.565077	-5.00268	5.65401e-07	3.96367e-06	AC099520.1	lincRNA
ENSG00000251577	8.50007	-4.7133	0.85712	-5.49899	3.81968e-08	3.41418e-07	AC105460.2	antisense_RNA
ENSG00000251628	3.20898	3.53488	0.923404	3.8281	0.000129138	0.000537203	AC106789.1	lincRNA
ENSG00000251629	12.0503	-3.43648	0.738314	-4.6545	3.24768e-06	1.96055e-05	LINC02241	lincRNA
ENSG00000253105	4.10529	2.07411	0.349568	5.93336	2.96798e-09	3.28183e-08	AP003548.1	lincRNA
ENSG00000253121	2.11976	-2.39861	0.525596	-4.56359	5.02858e-06	2.90411e-05	AC120042.2	antisense_RNA
ENSG00000253163	6.14409	-2.66526	0.421881	-6.31756	2.65719e-10	3.57516e-09	AC109479.1	lincRNA
ENSG00000253187	61.3867	-4.0981	0.410779	-9.97642	1.93309e-23	2.27946e-21	HOXA10-AS	antisense_RNA
ENSG00000253227	18.5436	-2.30668	0.476918	-4.83664	1.32049e-06	8.65301e-06	AC090192.2	lincRNA
ENSG00000253252	2.15364	-2.08476	0.670031	-3.11143	0.00186182	0.00559068	AC022784.2	lincRNA
ENSG00000253307	8.99656	-2.33653	0.305324	-7.65262	1.96923e-14	5.43911e-13	AC011676.1	antisense_RNA
ENSG00000253308	5.11611	-3.42434	0.642194	-5.33225	9.70025e-08	7.98309e-07	AC004080.1	lincRNA
ENSG00000253348	72.8798	-2.61624	0.389452	-6.71776	1.8454e-11	3.0331e-10	AC008514.1	antisense_RNA
ENSG00000253363	18.1521	-5.33815	0.820166	-6.50863	7.58409e-11	1.12219e-09	AC090809.1	lincRNA
ENSG00000253394	4.09735	-3.01414	0.607006	-4.96559	6.84915e-07	4.73439e-06	LINC00534	lincRNA
ENSG00000253405	8.24888	-4.05287	0.650639	-6.22906	4.69236e-10	6.03446e-09	EVX1-AS	antisense_RNA
ENSG00000253414	38.5106	-2.93174	0.37542	-7.80923	5.75383e-15	1.74889e-13	AC124067.2	sense_intronic
ENSG00000253433	2.61495	-2.01542	0.486633	-4.14156	3.44957e-05	0.00016506	NCRNA00250	lincRNA
ENSG00000253496	3.83296	-2.14051	0.59254	-3.61243	0.000303342	0.00114495	AC068992.1	lincRNA
ENSG00000253508	39.1035	-2.61306	0.409278	-6.38456	1.7189e-10	2.39252e-09	AC004080.2	lincRNA
ENSG00000253554	7.49358	-4.16494	0.688467	-6.04958	1.45222e-09	1.69893e-08	AC022639.1	antisense_RNA
ENSG00000253584	4.42287	-4.04102	0.820024	-4.92793	8.31062e-07	5.65954e-06	AC091987.1	lincRNA
ENSG00000253585	3.92616	-2.79726	0.522158	-5.35711	8.45631e-08	7.04891e-07	AP003351.1	lincRNA
ENSG00000253591	5.79319	-2.12556	0.589621	-3.60496	0.000312201	0.00117415	AC027312.1	antisense_RNA
ENSG00000253641	62.3155	-2.45642	0.332663	-7.38409	1.53503e-13	3.66716e-12	LINCR-0001	lincRNA
ENSG00000253658	4.40928	-2.37217	0.544951	-4.35299	1.34294e-05	7.07272e-05	LINC01592	lincRNA
ENSG00000253666	11.3665	-3.30383	0.498489	-6.62769	3.40976e-11	5.35913e-10	AP000424.1	antisense_RNA
ENSG00000253706	30.3809	-3.34185	0.513217	-6.51158	7.43638e-11	1.10318e-09	AC011632.1	antisense_RNA
ENSG00000253774	2.62759	-2.6294	0.619389	-4.24515	2.1845e-05	0.000109733	AC114550.3	lincRNA
ENSG00000253821	1.2939	-2.04991	0.62314	-3.28965	0.00100312	0.00327175	AC090796.1	lincRNA
ENSG00000253838	15.9403	-3.5352	0.530264	-6.66686	2.61339e-11	4.19214e-10	AC007991.2	sense_intronic
ENSG00000253898	8.93924	-4.41553	0.688739	-6.41103	1.44543e-10	2.0428e-09	LINC01419	lincRNA
ENSG00000253929	14.8186	-3.19396	0.453212	-7.04739	1.82305e-12	3.54947e-11	CASC21	lincRNA
ENSG00000254019	5.17799	-2.81583	0.398253	-7.07047	1.54407e-12	3.04657e-11	AC011676.2	antisense_RNA
ENSG00000254044	1.62119	-2.22369	0.694033	-3.20401	0.0013553	0.00424776	AC034154.1	sense_overlapping
ENSG00000254054	5.20512	-2.63795	0.476691	-5.53387	3.13236e-08	2.8525e-07	AC087273.2	lincRNA
ENSG00000254080	2.04002	-2.18142	0.631379	-3.45501	0.000550269	0.00193736	AC115837.2	antisense_RNA
ENSG00000254081	1.90186	-2.02001	0.599068	-3.37191	0.000746485	0.00252868	LINC01299	lincRNA
ENSG00000254100	8.76811	-2.15235	0.540228	-3.98415	6.77215e-05	0.000301664	AC069120.3	lincRNA
ENSG00000254111	5.73847	-3.2589	0.559904	-5.82046	5.86853e-09	6.15185e-08	AC124067.3	lincRNA
ENSG00000254166	68.9313	-2.34112	0.338034	-6.9257	4.33827e-12	7.92329e-11	CASC19	processed_transcript
ENSG00000254233	37.6295	-3.78136	0.46239	-8.17785	2.88964e-16	1.09554e-14	LINC02365	lincRNA
ENSG00000254235	5.17133	-2.00779	0.559027	-3.59157	0.000328692	0.00122784	AC022784.6	lincRNA
ENSG00000254237	4.94928	2.65761	0.628842	4.2262	2.37669e-05	0.00011836	AC021242.2	lincRNA
ENSG00000254238	3.59556	-2.78645	0.606093	-4.5974	4.27789e-06	2.50837e-05	AC100782.1	antisense_RNA
ENSG00000254287	19.9066	-3.79378	0.47862	-7.92651	2.25396e-15	7.35666e-14	AC007991.4	antisense_RNA
ENSG00000254290	328.877	-2.75786	0.391278	-7.04834	1.81067e-12	3.52984e-11	AC124067.4	lincRNA
ENSG00000254337	2.27556	-3.06993	0.6006	-5.11144	3.19718e-07	2.36196e-06	AC083967.1	lincRNA
ENSG00000254349	16.2865	-3.51902	0.487635	-7.21651	5.33394e-13	1.14947e-11	MIR2052HG	lincRNA
ENSG00000254367	28.7262	-3.08078	0.388848	-7.92284	2.32146e-15	7.5662e-14	AC087269.1	lincRNA
ENSG00000254417	9.70441	-2.25801	0.396804	-5.69049	1.26677e-08	1.24479e-07	ANO1-AS2	antisense_RNA
ENSG00000254489	4.21448	2.42765	0.556717	4.36065	1.29676e-05	6.85073e-05	AL136088.1	antisense_RNA
ENSG00000254510	51.3022	3.23453	0.324164	9.97807	1.90134e-23	2.24778e-21	AP001107.5	processed_transcript
ENSG00000254548	10.3598	-2.76919	0.379246	-7.30182	2.83895e-13	6.45047e-12	AC105219.2	antisense_RNA
ENSG00000254605	61.1908	-2.43741	0.278242	-8.76003	1.95194e-18	1.05112e-16	AP003555.2	lincRNA
ENSG00000254687	2.14211	-2.21722	0.609403	-3.63835	0.000274392	0.00104642	AC009646.2	antisense_RNA
ENSG00000254695	3.05273	2.77507	0.655972	4.23047	2.33207e-05	0.000116333	AC087379.2	lincRNA
ENSG00000254740	2.76221	2.37687	0.34976	6.79572	1.07776e-11	1.85079e-10	AP003396.3	antisense_RNA
ENSG00000254933	4.18971	-2.62292	0.627693	-4.17866	2.93234e-05	0.000142867	AP000785.1	antisense_RNA
ENSG00000254998	5.88879	-3.60455	0.65069	-5.53957	3.03212e-08	2.76834e-07	AP003181.1	lincRNA
ENSG00000255026	358.673	-2.15364	0.302858	-7.11108	1.15141e-12	2.32752e-11	AC136475.3	antisense_RNA
ENSG00000255094	2.22405	-2.29206	0.509881	-4.49528	6.94785e-06	3.89739e-05	AC090159.1	lincRNA
ENSG00000255216	1.21912	2.50066	0.743168	3.36486	0.000765821	0.00258428	AP001360.2	lincRNA
ENSG00000255226	5.52271	-3.09283	0.656515	-4.71098	2.46528e-06	1.52465e-05	AC044839.2	lincRNA
ENSG00000255399	15.0412	2.08101	0.5493	3.78848	0.000151571	0.000619154	TBX5-AS1	antisense_RNA
ENSG00000255440	2.18605	-2.56367	0.486461	-5.27003	1.36399e-07	1.09148e-06	AP001085.1	sense_intronic
ENSG00000255649	6.99748	-2.5219	0.355142	-7.1011	1.23771e-12	2.48558e-11	AC008114.1	antisense_RNA
ENSG00000255666	15.8691	-4.62468	0.590782	-7.82807	4.95424e-15	1.52398e-13	AP000943.2	lincRNA
ENSG00000255693	10.2973	-2.20888	0.376206	-5.87146	4.31981e-09	4.64591e-08	LINC02389	lincRNA
ENSG00000255847	2.63366	-2.19986	0.572561	-3.84214	0.000121965	0.000510411	AP003717.1	antisense_RNA
ENSG00000255871	5.57406	-2.89976	0.552362	-5.24975	1.52303e-07	1.20429e-06	AC007529.1	lincRNA
ENSG00000255921	5.48057	-2.65749	0.491898	-5.40253	6.5709e-08	5.61156e-07	AC026310.2	antisense_RNA
ENSG00000256083	1.68744	-2.63618	0.557742	-4.72651	2.28409e-06	1.42159e-05	AC090673.2	antisense_RNA
ENSG00000256084	30.5056	-2.80634	0.421677	-6.65519	2.8294e-11	4.50861e-10	AC092112.1	lincRNA
ENSG00000256166	2.44631	-2.36855	0.752031	-3.14953	0.00163532	0.00500034	AL671883.2	lincRNA
ENSG00000256209	1.66489	-2.56256	0.758696	-3.37759	0.000731243	0.002484	AC073578.1	lincRNA
ENSG00000256218	3.59949	-2.08535	0.626954	-3.32615	0.000880532	0.00291911	AC007848.2	lincRNA
ENSG00000256220	2.80838	6.0649	1.41333	4.29121	1.77705e-05	9.09955e-05	AP003037.1	processed_transcript
ENSG00000256288	2.13011	-2.56863	0.53475	-4.80343	1.55974e-06	1.00574e-05	AC022075.3	lincRNA
ENSG00000256341	0.663763	2.70005	0.523962	5.15314	2.56164e-07	1.927e-06	AP006333.1	antisense_RNA
ENSG00000256343	1.62617	-2.27508	0.775067	-2.93534	0.00333185	0.00925776	AC095350.1	lincRNA
ENSG00000256443	26.3724	-2.0517	0.441278	-4.64945	3.32819e-06	2.00441e-05	AP003559.1	lincRNA
ENSG00000256508	11.1605	2.40163	0.356931	6.72855	1.71361e-11	2.83676e-10	MRGPRF-AS1	antisense_RNA
ENSG00000256513	1.35824	3.92572	0.773675	5.07412	3.89301e-07	2.82162e-06	AC022081.1	lincRNA
ENSG00000256540	33.582	-2.01763	0.223738	-9.01783	1.91845e-19	1.2322e-17	AC007406.3	lincRNA
ENSG00000256609	3.02865	2.25837	0.432602	5.22044	1.78497e-07	1.38872e-06	AC084880.3	antisense_RNA
ENSG00000256654	4.04369	2.55806	0.630926	4.05446	5.02513e-05	0.000231003	AC005906.2	processed_transcript
ENSG00000256694	48.924	-2.54933	0.223431	-11.4099	3.73143e-30	1.14401e-27	AC026369.2	antisense_RNA
ENSG00000256824	7.20436	2.67558	0.339409	7.88307	3.19436e-15	1.01874e-13	AP000721.2	antisense_RNA
ENSG00000256916	10.6035	-2.32152	0.555693	-4.1777	2.94467e-05	0.000143377	AP000851.1	antisense_RNA
ENSG00000256943	7.38034	-2.07467	0.504056	-4.11595	3.85584e-05	0.000182431	AC148477.3	antisense_RNA
ENSG00000257151	137.29	2.23512	0.305665	7.31232	2.62574e-13	5.99567e-12	PWAR6	lincRNA
ENSG00000257185	4.52823	-3.62512	0.797627	-4.54487	5.49679e-06	3.14999e-05	LINC02293	lincRNA
ENSG00000257191	11.7797	-3.02232	0.545331	-5.54219	2.98719e-08	2.73057e-07	AC090709.1	antisense_RNA
ENSG00000257219	12.0084	-2.86124	0.337298	-8.48281	2.19813e-17	9.89117e-16	LINC02407	lincRNA
ENSG00000257228	1.82266	2.04136	0.625413	3.26402	0.00109842	0.00354212	AC090531.1	antisense_RNA
ENSG00000257265	2.1898	-2.47382	0.697705	-3.54565	0.000391644	0.00143479	AC123905.1	lincRNA
ENSG00000257294	3.59036	-2.54426	0.680232	-3.74028	0.000183818	0.00073406	AC080011.1	lincRNA
ENSG00000257391	5.66476	-2.93636	0.537242	-5.46561	4.6131e-08	4.06023e-07	AC126763.1	lincRNA
ENSG00000257454	1.9094	-2.64946	0.668184	-3.96517	7.33432e-05	0.000323851	AC025575.1	lincRNA
ENSG00000257636	20.8812	-4.03824	0.526633	-7.66804	1.74651e-14	4.88556e-13	G2E3-AS1	antisense_RNA
ENSG00000257642	3.30984	-3.26622	0.586504	-5.56897	2.56253e-08	2.3788e-07	KCCAT198	antisense_RNA
ENSG00000257654	6.87712	-2.32825	0.648231	-3.5917	0.000328525	0.00122751	AC125603.1	lincRNA
ENSG00000257671	100.2	-2.51169	0.347974	-7.21804	5.27435e-13	1.13823e-11	KRT7-AS	antisense_RNA
ENSG00000257761	6.50223	-3.00298	0.522692	-5.74523	9.17987e-09	9.23368e-08	AC078860.1	antisense_RNA
ENSG00000257831	59.1121	-2.29643	0.336863	-6.81709	9.29058e-12	1.61594e-10	AL136418.1	antisense_RNA
ENSG00000257842	18.3616	-3.74283	0.687653	-5.44291	5.24163e-08	4.56365e-07	NOVA1-AS1	antisense_RNA
ENSG00000257869	9.27168	-5.02551	0.760849	-6.60513	3.97157e-11	6.1746e-10	AL139023.1	lincRNA
ENSG00000257883	21.9177	-3.10908	0.590119	-5.26857	1.37489e-07	1.09812e-06	AC125603.2	lincRNA
ENSG00000257893	174.906	2.91656	0.602475	4.84096	1.29213e-06	8.48528e-06	LINC02404	lincRNA
ENSG00000257925	9.43089	-2.1784	0.419774	-5.18946	2.10908e-07	1.61592e-06	AC008083.1	antisense_RNA
ENSG00000257935	1.72785	4.7432	0.81485	5.82095	5.8514e-09	6.1367e-08	LHX5-AS1	antisense_RNA
ENSG00000258010	3.18793	-2.74123	0.548478	-4.99789	5.79618e-07	4.0553e-06	AC016705.1	antisense_RNA
ENSG00000258028	2.96021	-3.5584	1.00342	-3.54627	0.000390725	0.001432	AL138974.1	lincRNA
ENSG00000258038	11.8565	-3.33122	0.691155	-4.81979	1.4371e-06	9.35053e-06	LINC02327	lincRNA
ENSG00000258053	41.0733	-2.87896	0.406301	-7.08578	1.38261e-12	2.7561e-11	AC025575.2	lincRNA
ENSG00000258081	2.77372	-2.17097	0.691625	-3.13894	0.00169561	0.00515792	AL110292.1	lincRNA
ENSG00000258240	3.16366	-2.52239	0.632292	-3.98927	6.62763e-05	0.000295828	AC002351.1	lincRNA
ENSG00000258274	25.6566	2.07962	0.283307	7.34053	2.12751e-13	4.92896e-12	AC012085.2	antisense_RNA
ENSG00000258314	3.05275	-3.59811	0.719438	-5.00127	5.69533e-07	3.9902e-06	AL589182.1	lincRNA
ENSG00000258331	4.30156	-3.6379	0.704735	-5.16208	2.44223e-07	1.84635e-06	LINC02461	lincRNA
ENSG00000258404	8.85144	-2.08509	0.400125	-5.2111	1.87727e-07	1.4556e-06	LINC02320	lincRNA
ENSG00000258460	2.17199	-2.75391	0.78029	-3.52934	0.000416598	0.00151535	AL355096.1	lincRNA
ENSG00000258497	3.13726	-2.38995	0.70578	-3.38626	0.00070853	0.00241434	AL359682.1	lincRNA
ENSG00000258537	5.81319	2.17385	0.438872	4.95327	7.29767e-07	5.01946e-06	FRMD6-AS2	lincRNA
ENSG00000258592	11.9389	-2.50933	0.44137	-5.68533	1.30558e-08	1.27889e-07	AL391152.1	lincRNA
ENSG00000258657	3.3254	-2.31701	0.593298	-3.9053	9.41077e-05	0.000404734	AL136018.1	antisense_RNA
ENSG00000258661	16.649	2.74681	0.7072	3.88406	0.000102725	0.00043811	AL079303.2	antisense_RNA
ENSG00000258763	1.7865	-2.25423	0.625716	-3.60264	0.000314997	0.00118321	AC122685.1	antisense_RNA
ENSG00000258766	2.65258	2.16104	0.530977	4.06993	4.70278e-05	0.000217949	DIO2-AS1	antisense_RNA
ENSG00000258785	3.22851	-2.34849	0.749245	-3.13448	0.00172158	0.00522462	LINC01580	lincRNA
ENSG00000258808	2.04784	2.62544	0.693536	3.78558	0.00015335	0.000625643	LINC02310	lincRNA
ENSG00000258815	14.5202	-3.12282	0.618345	-5.05029	4.41135e-07	3.15946e-06	AC131532.1	lincRNA
ENSG00000258844	6.2939	2.45111	0.583392	4.20147	2.65184e-05	0.000130403	AL162511.1	lincRNA
ENSG00000258867	51.693	-3.12299	0.365384	-8.54715	1.26164e-17	5.92647e-16	LINC01146	lincRNA
ENSG00000258884	13.2793	-2.60194	0.374996	-6.93858	3.96066e-12	7.29738e-11	LINC02321	lincRNA
ENSG00000258919	12.8515	-3.03203	0.420737	-7.20646	5.74243e-13	1.22772e-11	AL049836.1	lincRNA
ENSG00000258927	11.3465	-2.88868	0.68555	-4.21367	2.51258e-05	0.000124193	AL133467.2	lincRNA
ENSG00000258952	4.60223	-2.01628	0.463289	-4.35211	1.34834e-05	7.0963e-05	SALRNA1	lincRNA
ENSG00000258954	2.11465	-2.78082	0.610345	-4.55614	5.21034e-06	2.99966e-05	AC107958.3	lincRNA
ENSG00000259023	8.97788	-3.03377	0.581304	-5.2189	1.79993e-07	1.40012e-06	LINC00524	lincRNA
ENSG00000259129	43.4946	-3.03909	0.664888	-4.57084	4.85781e-06	2.81574e-05	LINC00648	lincRNA
ENSG00000259166	2.02398	-2.26681	0.649634	-3.48936	0.000484174	0.00173089	AL049836.2	lincRNA
ENSG00000259225	25.0551	-2.22457	0.299922	-7.41715	1.19663e-13	2.91014e-12	LINC02345	lincRNA
ENSG00000259237	5.09956	3.11991	0.592734	5.26359	1.41272e-07	1.1248e-06	LINC02490	lincRNA
ENSG00000259370	117.341	2.32637	0.320343	7.26213	3.81052e-13	8.39665e-12	AC103740.1	antisense_RNA
ENSG00000259396	5.47973	-2.09393	0.379789	-5.51341	3.51949e-08	3.16864e-07	AC087721.1	sense_intronic
ENSG00000259430	5.41026	2.94335	0.436264	6.74672	1.51224e-11	2.52616e-10	CERS3-AS1	antisense_RNA
ENSG00000259439	235.689	-4.69559	0.437516	-10.7324	7.17111e-27	1.40334e-24	LINC01833	lincRNA
ENSG00000259446	2.93479	2.93525	0.651097	4.50816	6.53932e-06	3.68813e-05	AC055874.1	antisense_RNA
ENSG00000259485	88.0552	-5.32291	0.636063	-8.36852	5.83483e-17	2.44383e-15	LINC02253	lincRNA
ENSG00000259504	2.47034	-2.03226	0.545753	-3.72377	0.000196267	0.000778165	AC026992.1	lincRNA
ENSG00000259518	5.71592	-3.21735	0.541887	-5.93731	2.89744e-09	3.21388e-08	LINC01583	lincRNA
ENSG00000259527	1.71303	-2.47208	0.753337	-3.28151	0.00103254	0.00335438	LINC00052	lincRNA
ENSG00000259610	2.89165	-2.19577	0.676899	-3.24386	0.00117921	0.00376621	AC023034.2	lincRNA
ENSG00000259664	24.6953	-3.22959	0.555957	-5.80906	6.28228e-09	6.53789e-08	LINC02254	lincRNA
ENSG00000259672	3.60726	-2.49667	0.676169	-3.69238	0.000222166	0.000867685	AC087612.1	lincRNA
ENSG00000259692	24.612	-2.11642	0.509459	-4.15425	3.26353e-05	0.000156892	AC104041.1	lincRNA
ENSG00000259723	26.7572	-2.76127	0.403643	-6.84087	7.87152e-12	1.38478e-10	AL354993.2	antisense_RNA
ENSG00000259764	3.74844	-2.33185	0.430032	-5.42251	5.87666e-08	5.06097e-07	PCSK6-AS1	antisense_RNA
ENSG00000259776	6.82245	-2.94106	0.59402	-4.9511	7.37934e-07	5.06969e-06	AC093426.1	lincRNA
ENSG00000259780	2.08377	-2.00145	0.435839	-4.59218	4.38636e-06	2.56805e-05	AC009065.1	lincRNA
ENSG00000259786	11.4311	-2.81652	0.522171	-5.39386	6.89593e-08	5.85867e-07	LINC02109	lincRNA
ENSG00000259798	1.93171	-2.38767	0.609807	-3.91545	9.02359e-05	0.000390163	AC138625.1	antisense_RNA
ENSG00000259828	4.23233	-2.20598	0.636458	-3.46603	0.000528196	0.00186864	AL355596.1	lincRNA
ENSG00000259831	9.7081	-2.32529	0.45148	-5.15036	2.59989e-07	1.95275e-06	LINC00567	lincRNA
ENSG00000259847	5.70626	-2.05948	0.396612	-5.19268	2.07287e-07	1.59038e-06	LINC02126	lincRNA
ENSG00000259862	2.46638	-2.44556	0.686816	-3.56072	0.000369843	0.00136471	AC026336.2	lincRNA
ENSG00000259937	1.05954	2.5244	0.580239	4.35063	1.3575e-05	7.14042e-05	AC023158.1	sense_intronic
ENSG00000259977	4.72581	-3.41429	0.656577	-5.20014	1.99136e-07	1.53611e-06	AL121578.3	lincRNA
ENSG00000260015	31.7058	-3.92028	0.50985	-7.68909	1.4818e-14	4.18324e-13	AC010547.2	sense_intronic
ENSG00000260035	3.69073	3.06814	0.482648	6.35689	2.05878e-10	2.82686e-09	AC051619.8	sense_intronic
ENSG00000260071	1.96454	2.22397	0.544612	4.08359	4.43448e-05	0.000206945	AC007221.1	lincRNA
ENSG00000260072	9.10222	-2.16354	0.476942	-4.53628	5.72545e-06	3.26597e-05	AC008938.1	lincRNA
ENSG00000260073	3.36987	-2.6612	0.911216	-2.9205	0.00349474	0.00964913	AC023824.1	lincRNA
ENSG00000260126	3.3649	-2.04817	0.635786	-3.22147	0.00127535	0.00402793	AC092326.1	lincRNA
ENSG00000260135	21.4918	-2.13162	0.322504	-6.60961	3.85334e-11	6.00907e-10	MMP2-AS1	lincRNA
ENSG00000260172	4.72566	-2.26889	0.697851	-3.25125	0.00114897	0.00368318	LINC01413	lincRNA
ENSG00000260209	12.9061	-2.61045	0.525118	-4.97117	6.65515e-07	4.61277e-06	AP000842.3	lincRNA
ENSG00000260242	2.2728	-2.90006	0.915358	-3.16823	0.00153371	0.00473387	AC091489.1	lincRNA
ENSG00000260254	3.20001	-2.33186	0.739567	-3.15301	0.00161596	0.00494608	AP000997.2	lincRNA
ENSG00000260264	3.38029	-2.41796	0.752847	-3.21175	0.0013193	0.00414907	LINC2194	lincRNA
ENSG00000260289	2.32937	-3.02327	0.637108	-4.7453	2.08194e-06	1.30727e-05	AC093515.1	lincRNA
ENSG00000260402	6.82897	4.96479	1.13723	4.36568	1.26728e-05	6.71659e-05	AC133485.2	lincRNA
ENSG00000260454	1.83007	-2.16729	0.529535	-4.09283	4.26145e-05	0.000199588	AL355607.2	lincRNA
ENSG00000260476	7.833	-4.96127	0.589392	-8.4176	3.84264e-17	1.66777e-15	AC104794.3	lincRNA
ENSG00000260492	2.1074	3.0141	0.519543	5.80145	6.57454e-09	6.81122e-08	CISTR	lincRNA
ENSG00000260542	3.74653	-3.34075	0.701186	-4.76443	1.89388e-06	1.19818e-05	AL499627.1	lincRNA
ENSG00000260581	11.6976	3.59747	0.494387	7.27662	3.42296e-13	7.61861e-12	AC011374.1	antisense_RNA
ENSG00000260585	6.8416	-2.02357	0.442034	-4.57787	4.69733e-06	2.73236e-05	AL359851.1	lincRNA
ENSG00000260597	44.6138	-4.40188	0.379517	-11.5986	4.18758e-31	1.47007e-28	AC012531.1	lincRNA
ENSG00000260624	1.25521	-2.0108	0.689463	-2.91647	0.0035402	0.00975534	AC018943.1	antisense_RNA
ENSG00000260653	39.8624	-2.46635	0.471462	-5.23127	1.68347e-07	1.31688e-06	AC237221.1	lincRNA
ENSG00000260681	10.9466	-2.01012	0.301816	-6.66007	2.73701e-11	4.37808e-10	AC130456.4	antisense_RNA
ENSG00000260710	14.6193	-2.58467	0.450092	-5.74254	9.32685e-09	9.37127e-08	AC120498.4	lincRNA
ENSG00000260725	3.7644	-2.55217	0.710296	-3.5931	0.000326761	0.00122211	AC005307.1	lincRNA
ENSG00000260757	9.56478	-3.51277	0.429968	-8.16984	3.08791e-16	1.16686e-14	AC093520.1	sense_overlapping
ENSG00000260763	6.82547	-3.54044	0.669393	-5.28902	1.22972e-07	9.91452e-07	AC106799.3	lincRNA
ENSG00000260779	1.75694	-2.26817	0.681988	-3.32582	0.00088159	0.00292145	AP001180.1	antisense_RNA
ENSG00000260834	4.92926	-3.57663	0.739973	-4.83346	1.34177e-06	8.77493e-06	AC009055.2	lincRNA
ENSG00000260859	8.40584	2.45086	0.311198	7.87557	3.39201e-15	1.07358e-13	AC025280.1	sense_intronic
ENSG00000260877	49.7444	-2.385	0.327209	-7.28892	3.1244e-13	7.00902e-12	AP005233.2	lincRNA
ENSG00000260944	1.98983	-2.32704	0.610858	-3.80946	0.000139269	0.000573691	FOXC2-AS1	antisense_RNA
ENSG00000260973	1.49255	-2.06326	0.60416	-3.41509	0.000637609	0.00220088	AC009021.2	lincRNA
ENSG00000260976	6.05972	-4.40542	0.582377	-7.56455	3.89199e-14	1.01986e-12	LINC01633	lincRNA
ENSG00000260990	0.937929	2.11447	0.551463	3.83429	0.000125927	0.000525445	Z94057.1	antisense_RNA
ENSG00000261012	25.1771	5.00706	1.00179	4.99811	5.78964e-07	4.05134e-06	AC115619.1	lincRNA
ENSG00000261039	17.429	-4.17864	0.484664	-8.62172	6.59537e-18	3.26489e-16	LINC02544	lincRNA
ENSG00000261068	441.127	2.05805	0.292002	7.04807	1.81413e-12	3.53509e-11	AL512274.1	lincRNA
ENSG00000261080	1.79811	-2.14027	0.519685	-4.11839	3.81523e-05	0.000180714	RUNX2-AS1	lincRNA
ENSG00000261146	7.01438	-4.06131	0.73981	-5.48967	4.02679e-08	3.58328e-07	AC007159.1	lincRNA
ENSG00000261175	40.3629	-2.16663	0.504985	-4.29049	1.78282e-05	9.12706e-05	LINC02188	lincRNA
ENSG00000261241	1.46601	-2.03469	0.686421	-2.96421	0.00303462	0.00853659	LINC02128	lincRNA
ENSG00000261268	6.17502	2.4865	0.476191	5.22164	1.77345e-07	1.38023e-06	AC112236.1	lincRNA
ENSG00000261292	10.4532	3.32037	0.58055	5.71936	1.06925e-08	1.06457e-07	AC110491.1	lincRNA
ENSG00000261296	2.24751	-2.86639	0.755424	-3.79441	0.000147995	0.000606165	AC126323.6	lincRNA
ENSG00000261298	2.0393	-2.98133	0.64369	-4.63162	3.62809e-06	2.16771e-05	AC122134.1	lincRNA
ENSG00000261327	24.6347	-3.12555	0.327405	-9.54642	1.34251e-21	1.20584e-19	AC134312.5	lincRNA
ENSG00000261600	10.8278	2.32027	0.369029	6.2875	3.22624e-10	4.27698e-09	AC233266.2	lincRNA
ENSG00000261606	4.25865	3.47846	0.449889	7.73182	1.06022e-14	3.08395e-13	AC091230.1	processed_transcript
ENSG00000261616	148.673	2.40702	0.366965	6.55927	5.40731e-11	8.19075e-10	AC036108.3	antisense_RNA
ENSG00000261617	18.1401	2.00479	0.390986	5.12753	2.93572e-07	2.18318e-06	LINC02177	lincRNA
ENSG00000261650	3.52859	-3.35548	0.866985	-3.87029	0.000108705	0.000460793	AC055717.2	lincRNA
ENSG00000261672	5.08311	2.41385	0.497991	4.84718	1.2523e-06	8.25319e-06	AC079789.1	lincRNA
ENSG00000261742	8.46436	-3.57564	0.460225	-7.76933	7.8903e-15	2.34254e-13	LINC00922	lincRNA
ENSG00000261780	29.588	-4.52044	0.684622	-6.60283	4.03386e-11	6.25453e-10	AC105243.1	processed_transcript
ENSG00000261807	7.91647	-2.94571	0.607555	-4.84847	1.24417e-06	8.20076e-06	LINC02141	lincRNA
ENSG00000262001	356.13	-2.15364	0.214566	-10.0372	1.04574e-23	1.29977e-21	DLGAP1-AS2	antisense_RNA
ENSG00000262117	10.1247	-2.98583	0.647106	-4.61413	3.94749e-06	2.33338e-05	BCAR4	lincRNA
ENSG00000262172	16.3964	-2.2662	0.297496	-7.61758	2.58483e-14	6.95967e-13	AC116025.2	sense_intronic
ENSG00000262445	29.933	2.14612	0.473754	4.53003	5.89756e-06	3.35333e-05	AC099684.2	antisense_RNA
ENSG00000262585	138.002	-2.09063	0.246062	-8.49635	1.95645e-17	8.8731e-16	LINC01979	lincRNA
ENSG00000262703	10.6158	-2.27258	0.293195	-7.75107	9.11205e-15	2.68103e-13	AC009121.1	antisense_RNA
ENSG00000262768	5.59328	-3.48578	0.563952	-6.18099	6.37019e-10	7.97149e-09	AC100791.2	antisense_RNA
ENSG00000262772	34.527	-2.01118	0.317334	-6.33773	2.33171e-10	3.17062e-09	LINC01977	lincRNA
ENSG00000262995	0.798422	2.93202	0.587348	4.99196	5.97709e-07	4.17425e-06	AC137056.1	antisense_RNA
ENSG00000263065	58.7552	2.27619	0.415154	5.48276	4.18747e-08	3.71548e-07	AF001548.1	antisense_RNA
ENSG00000263325	34.0188	-2.26393	0.308745	-7.3327	2.25565e-13	5.19703e-12	AC003965.2	antisense_RNA
ENSG00000263400	77.7403	2.03871	0.224424	9.0842	1.04462e-19	7.00288e-18	TMEM220-AS1	antisense_RNA
ENSG00000263508	10	2.00124	0.276267	7.24383	4.36181e-13	9.5338e-12	AC015908.2	lincRNA
ENSG00000263520	3.01519	-2.93553	0.93649	-3.1346	0.00172086	0.005223	LINC02563	lincRNA
ENSG00000263551	7.00549	-2.66621	0.651073	-4.09511	4.21976e-05	0.000197877	AP005328.1	lincRNA
ENSG00000263567	2.40318	-3.25707	0.706	-4.61341	3.96117e-06	2.33996e-05	AC007923.1	lincRNA
ENSG00000263711	181.895	-5.04306	0.64009	-7.87868	3.30861e-15	1.0508e-13	AC079062.1	processed_transcript
ENSG00000263724	3.46077	-2.17412	0.579653	-3.75073	0.000176318	0.000707735	DLGAP1-AS3	antisense_RNA
ENSG00000263745	19.5314	-3.76529	0.438404	-8.58864	8.80079e-18	4.25584e-16	AP005230.1	lincRNA
ENSG00000264080	3.83503	-3.84344	0.884059	-4.34749	1.37701e-05	7.23066e-05	AP005057.1	lincRNA
ENSG00000264404	6.20508	-2.46527	0.587538	-4.19593	2.71755e-05	0.000133349	BX547991.1	lincRNA
ENSG00000264448	4.35908	-2.3379	0.434057	-5.38615	7.19841e-08	6.0909e-07	AC084346.2	lincRNA
ENSG00000264514	2.10142	2.18735	0.39996	5.46892	4.52778e-08	3.99278e-07	AP000915.1	lincRNA
ENSG00000264785	5.21154	2.43941	0.426263	5.72279	1.04788e-08	1.04466e-07	AC005722.3	antisense_RNA
ENSG00000264956	5.01388	-2.19654	0.650291	-3.37778	0.000730736	0.00248246	AC138761.4	lincRNA
ENSG00000265000	2.85724	-2.4344	0.640369	-3.80156	0.00014379	0.000590622	AC068512.1	lincRNA
ENSG00000265246	4.55979	-2.26933	0.672591	-3.37401	0.000740806	0.00251174	AC129926.1	lincRNA
ENSG00000265369	27.2848	3.15677	0.469864	6.71848	1.83628e-11	3.02045e-10	PCAT18	lincRNA
ENSG00000265542	4.54636	2.02213	0.363002	5.57056	2.53927e-08	2.35768e-07	AC015845.2	lincRNA
ENSG00000265980	1.73823	-2.59808	0.802105	-3.23907	0.00119918	0.00382255	AC074237.1	lincRNA
ENSG00000266049	11.5825	-2.70322	0.425049	-6.35978	2.02037e-10	2.78265e-09	AP001011.1	antisense_RNA
ENSG00000266278	14.6565	-2.02454	0.378586	-5.34763	8.91148e-08	7.38265e-07	LINC01910	lincRNA
ENSG00000266369	6.30999	-2.01651	0.580171	-3.47572	0.000509489	0.0018093	AC090774.4	antisense_RNA
ENSG00000266401	23.9474	-4.60907	0.477619	-9.6501	4.91069e-22	4.73444e-20	AP002478.1	antisense_RNA
ENSG00000266450	3.01479	-3.21885	0.770711	-4.17648	2.9606e-05	0.000144046	AC019183.1	lincRNA
ENSG00000266554	8.79787	-2.17939	0.618133	-3.52576	0.000422269	0.00153355	LINC01443	lincRNA
ENSG00000266560	3.05648	-2.96327	0.792442	-3.73941	0.000184453	0.000736147	AF274856.1	processed_transcript
ENSG00000266579	2.04825	-2.28929	0.435432	-5.25751	1.46016e-07	1.15976e-06	FO680682.1	lincRNA
ENSG00000266602	20.0656	-5.86885	0.763446	-7.68732	1.50252e-14	4.23913e-13	AC008109.1	lincRNA
ENSG00000266729	34.981	2.52787	0.542375	4.66075	3.15066e-06	1.90724e-05	DSG1-AS1	antisense_RNA
ENSG00000266830	3.98924	-3.13928	0.78435	-4.0024	6.27037e-05	0.000281658	AC061975.6	lincRNA
ENSG00000266835	39.9163	-2.15148	0.244656	-8.7939	1.44453e-18	7.91786e-17	GAPLINC	lincRNA
ENSG00000266869	15.8359	-4.95018	0.604983	-8.18236	2.78349e-16	1.05791e-14	AC005993.1	lincRNA
ENSG00000266976	30.9147	-4.85162	0.659187	-7.36	1.83907e-13	4.31505e-12	AC079466.1	lincRNA
ENSG00000267013	13.1351	-2.18742	0.331098	-6.60656	3.93353e-11	6.12166e-10	LINC01929	lincRNA
ENSG00000267015	93.178	2.78464	0.389015	7.15818	8.1753e-13	1.7012e-11	AC023090.1	antisense_RNA
ENSG00000267034	26.8703	2.09854	0.353777	5.93182	2.99593e-09	3.31036e-08	AC010980.2	lincRNA
ENSG00000267123	31.7102	-2.35912	0.320523	-7.36022	1.83607e-13	4.31021e-12	LINC02081	lincRNA
ENSG00000267243	19.5652	-2.90266	0.531263	-5.4637	4.66324e-08	4.10122e-07	AC005381.1	lincRNA
ENSG00000267284	9.44244	-4.42975	0.807542	-5.48547	4.12362e-08	3.66241e-07	AC022031.2	lincRNA
ENSG00000267320	1.67503	-2.42845	0.78732	-3.08445	0.00203926	0.00605276	AC005580.1	lincRNA
ENSG00000267328	22.4118	2.56792	0.476566	5.38838	7.10943e-08	6.02337e-07	AC002398.2	antisense_RNA
ENSG00000267432	24.9436	-2.07167	0.316209	-6.55159	5.69272e-11	8.58351e-10	DNAH17-AS1	processed_transcript
ENSG00000267452	12.1108	-2.44231	0.34825	-7.01308	2.33125e-12	4.45038e-11	LINC02073	lincRNA
ENSG00000267476	9.32637	-2.24174	0.410427	-5.46198	4.70854e-08	4.13474e-07	AC104365.1	antisense_RNA
ENSG00000267653	7.28069	2.21191	0.397285	5.56758	2.58308e-08	2.39594e-07	AC002546.2	lincRNA
ENSG00000267654	15.7743	-2.7983	0.496053	-5.64113	1.68933e-08	1.62055e-07	LINC01882	lincRNA
ENSG00000267892	91.5319	-2.33364	0.270787	-8.618	6.81354e-18	3.36564e-16	AC022144.1	antisense_RNA
ENSG00000268266	3.40398	-2.48813	0.460957	-5.39775	6.74828e-08	5.74385e-07	AC003005.2	lincRNA
ENSG00000268307	24.9906	3.31523	0.497856	6.65901	2.75674e-11	4.4035e-10	LINC02560	lincRNA
ENSG00000268621	163.4	-2.20733	0.537119	-4.10958	3.96387e-05	0.000187157	IGFL2-AS1	lincRNA
ENSG00000268812	41.9062	-2.26712	0.232688	-9.74317	1.97298e-22	2.00505e-20	AC004264.1	antisense_RNA
ENSG00000268833	9.79012	-2.11933	0.424128	-4.99692	5.8254e-07	4.07388e-06	AC243967.2	antisense_RNA
ENSG00000268889	3.67153	-2.08797	0.399552	-5.22578	1.73421e-07	1.35243e-06	AC008750.7	lincRNA
ENSG00000268941	10.919	-3.89933	0.436605	-8.93103	4.22049e-19	2.56058e-17	LINC01711	lincRNA
ENSG00000269186	50.0222	2.13755	0.31578	6.7691	1.29587e-11	2.19325e-10	LINC01082	lincRNA
ENSG00000269356	12.7384	-2.02193	0.407187	-4.96561	6.84845e-07	4.73439e-06	AL356740.2	sense_intronic
ENSG00000269376	30.9823	-2.5309	0.393178	-6.43703	1.21835e-10	1.74691e-09	AL356740.3	sense_intronic
ENSG00000269489	5.50596	-2.09928	0.362618	-5.78923	7.07103e-09	7.2699e-08	AL589765.6	lincRNA
ENSG00000269842	10.7561	-2.10537	0.45119	-4.66626	3.06738e-06	1.86099e-05	AC011453.1	lincRNA
ENSG00000269978	7.72437	-2.0968	0.407644	-5.14371	2.69364e-07	2.01784e-06	AL359881.1	lincRNA
ENSG00000270002	2.86121	-2.57873	0.573998	-4.49258	7.0366e-06	3.94249e-05	AC022028.2	antisense_RNA
ENSG00000270038	9.02887	-3.09993	0.847217	-3.65896	0.000253241	0.000973954	AL133467.4	lincRNA
ENSG00000270104	3.08327	-2.25189	0.433183	-5.19848	2.00924e-07	1.54709e-06	AL670729.3	lincRNA
ENSG00000270182	1.71318	-2.29347	0.630545	-3.63728	0.000275537	0.00105044	AC004080.4	sense_intronic
ENSG00000270190	27.32	-2.74825	0.297129	-9.24934	2.25882e-20	1.6674e-18	AC068491.3	lincRNA
ENSG00000270372	31.7548	-3.52364	0.549639	-6.41084	1.44723e-10	2.04408e-09	AL162413.1	lincRNA
ENSG00000270403	5.35197	2.46408	0.602763	4.08797	4.3516e-05	0.000203417	AP001554.1	lincRNA
ENSG00000270547	126.299	-2.76431	0.275668	-10.0277	1.15205e-23	1.42039e-21	LINC01235	lincRNA
ENSG00000270704	5.08211	2.18945	0.387589	5.64891	1.6147e-08	1.55675e-07	AC124312.4	sense_intronic
ENSG00000270977	62.1694	-2.4747	0.255536	-9.68434	3.51479e-22	3.44644e-20	AC015849.5	lincRNA
ENSG00000271127	6.57845	-4.61937	0.528985	-8.73251	2.49083e-18	1.31968e-16	AP000526.1	sense_intronic
ENSG00000271151	32.9785	-2.04603	0.274872	-7.44357	9.80002e-14	2.41783e-12	AC016737.1	lincRNA
ENSG00000271156	4.26191	-2.09206	0.567603	-3.68578	0.000228003	0.000886788	AC090578.1	lincRNA
ENSG00000271216	10.6221	-5.2164	0.511281	-10.2026	1.93008e-24	2.69788e-22	LINC01050	lincRNA
ENSG00000271590	16.7447	-2.74929	0.270794	-10.1527	3.22237e-24	4.32042e-22	AC108463.3	lincRNA
ENSG00000271860	3.25071	-2.36005	0.639245	-3.69193	0.000222557	0.000868988	AL589740.1	lincRNA
ENSG00000271916	8.76558	-2.51953	0.365227	-6.89852	5.25483e-12	9.46941e-11	AC012467.1	antisense_RNA
ENSG00000271947	3.84292	-2.39588	0.422102	-5.67607	1.37824e-08	1.34487e-07	AC017076.1	lincRNA
ENSG00000272046	12.7743	-3.76776	0.801157	-4.7029	2.56492e-06	1.5833e-05	AL445647.1	lincRNA
ENSG00000272071	2.3723	-2.38949	0.504312	-4.73812	2.15712e-06	1.34968e-05	AC122710.3	lincRNA
ENSG00000272088	21.259	-2.38224	0.306235	-7.7791	7.30414e-15	2.17554e-13	AL512413.1	lincRNA
ENSG00000272167	5.09589	-2.74899	0.528448	-5.20201	1.97148e-07	1.52249e-06	AL606537.1	antisense_RNA
ENSG00000272274	3.02111	2.38131	0.469247	5.07475	3.88012e-07	2.8136e-06	LINC00551	lincRNA
ENSG00000272328	25.3974	-4.93597	0.454398	-10.8627	1.73615e-27	3.82019e-25	AC007128.2	lincRNA
ENSG00000272397	1.42835	-2.08437	0.639716	-3.25826	0.00112096	0.00360444	AL138916.2	lincRNA
ENSG00000272411	1.22428	2.1857	0.47305	4.62043	3.82942e-06	2.27411e-05	AC116312.1	antisense_RNA
ENSG00000272463	103.726	2.06024	0.240475	8.56737	1.05872e-17	5.04546e-16	AL357054.4	lincRNA
ENSG00000272473	10.9411	-2.14837	0.326148	-6.58709	4.48523e-11	6.90548e-10	AC006273.1	lincRNA
ENSG00000272508	4.91367	3.46748	0.393718	8.80703	1.28509e-18	7.11179e-17	AL136982.6	processed_transcript
ENSG00000272620	2773.1	-2.06405	0.442199	-4.66769	3.04611e-06	1.8493e-05	AFAP1-AS1	antisense_RNA
ENSG00000272727	7.74844	-2.84055	0.517621	-5.4877	4.07203e-08	3.62144e-07	LINC02266	lincRNA
ENSG00000272780	2.5133	2.12695	0.391345	5.43498	5.4803e-08	4.7445e-07	AC233702.10	processed_transcript
ENSG00000272798	2.8663	-2.77012	0.53592	-5.16891	2.35466e-07	1.78602e-06	AL008721.1	lincRNA
ENSG00000272872	14.6705	-3.07744	0.399741	-7.69857	1.37598e-14	3.90607e-13	AP000525.1	sense_intronic
ENSG00000273232	10.2237	-3.04551	0.417911	-7.28745	3.15884e-13	7.08283e-12	AC090912.3	sense_intronic
ENSG00000273443	8.13092	-2.03914	0.408047	-4.99732	5.81336e-07	4.06608e-06	AL645608.9	lincRNA
ENSG00000273733	24.3018	2.02766	0.229859	8.82134	1.13097e-18	6.3351e-17	AC011472.4	antisense_RNA
ENSG00000273838	2.7085	-2.1127	0.628707	-3.36039	0.000778338	0.00262209	AL109954.2	lincRNA
ENSG00000274128	4.42773	2.2585	0.379608	5.94955	2.68878e-09	3.00125e-08	AC027807.2	sense_intronic
ENSG00000274225	19.7227	2.54605	0.278297	9.14868	5.76317e-20	4.04636e-18	AP001065.2	lincRNA
ENSG00000274269	9.14248	-2.65277	0.461711	-5.74552	9.16379e-09	9.21952e-08	AL031665.1	processed_transcript
ENSG00000274508	1.8329	-2.00502	0.499622	-4.01307	5.99332e-05	0.000270402	AC007336.2	lincRNA
ENSG00000274682	1.06418	2.85053	0.69162	4.12153	3.76361e-05	0.000178526	AC015540.1	sense_intronic
ENSG00000274827	7.89122	-2.87985	0.613171	-4.69664	2.6447e-06	1.62708e-05	LINC01297	lincRNA
ENSG00000274840	8.82915	-3.96204	0.770936	-5.13926	2.75817e-07	2.06148e-06	AC132807.2	lincRNA
ENSG00000274895	17.7967	-2.87891	0.481463	-5.9795	2.2383e-09	2.53534e-08	AC011700.1	antisense_RNA
ENSG00000274956	49.663	2.1719	0.397572	5.46291	4.68391e-08	4.11704e-07	UG0898H09	lincRNA
ENSG00000274979	457.102	-3.10443	0.343643	-9.03388	1.65686e-19	1.07621e-17	AC020656.2	lincRNA
ENSG00000275162	13.5461	-2.07797	0.334947	-6.20388	5.50867e-10	6.98079e-09	AC005391.1	sense_intronic
ENSG00000275216	712.669	-4.25464	0.510431	-8.33539	7.72417e-17	3.18297e-15	AL161431.1	lincRNA
ENSG00000275226	2.825	-2.62453	0.713078	-3.68057	0.000232718	0.000903522	LINC00547	lincRNA
ENSG00000275285	1.71538	-2.57455	0.783376	-3.28649	0.00101446	0.00330496	AL391095.2	lincRNA
ENSG00000275294	22.6468	-2.01372	0.340343	-5.91674	3.28386e-09	3.60426e-08	LINC02340	lincRNA
ENSG00000275437	107.421	-2.00402	0.227999	-8.78957	1.50131e-18	8.21933e-17	AL121832.3	sense_intronic
ENSG00000275467	1.78793	-2.2606	0.491223	-4.60198	4.18486e-06	2.45821e-05	AC083806.3	lincRNA
ENSG00000275649	3.00725	-2.63108	0.756972	-3.47579	0.000509342	0.001809	AL445584.2	lincRNA
ENSG00000275944	11.129	-2.38989	0.422741	-5.65333	1.57372e-08	1.52106e-07	AC244100.3	antisense_RNA
ENSG00000276121	8.44833	-2.34726	0.446836	-5.25307	1.49586e-07	1.18463e-06	AC122108.2	lincRNA
ENSG00000276122	14.1058	-2.05233	0.656514	-3.1261	0.00177143	0.00535422	AC026336.3	lincRNA
ENSG00000276399	2.58223	-3.17717	1.01834	-3.11995	0.00180885	0.00545119	FLJ36000	lincRNA
ENSG00000276476	65.6585	-2.3034	0.414569	-5.55613	2.75814e-08	2.54242e-07	LINC00540	lincRNA
ENSG00000276740	6.13682	-2.1494	0.52164	-4.12047	3.78105e-05	0.000179261	AL445649.1	sense_intronic
ENSG00000277128	5.0755	-3.07538	0.521145	-5.9012	3.60875e-09	3.93352e-08	AL589743.4	lincRNA
ENSG00000277223	8.11865	-4.28534	0.586982	-7.30064	2.86401e-13	6.501e-12	AC090116.1	sense_intronic
ENSG00000277247	22.851	-2.39717	0.431092	-5.56069	2.68714e-08	2.48244e-07	AC083809.1	antisense_RNA
ENSG00000277268	11.7288	-4.40345	0.677643	-6.49818	8.12977e-11	1.19677e-09	AC243773.2	antisense_RNA
ENSG00000277352	8.2253	-2.06648	0.446371	-4.6295	3.66551e-06	2.18722e-05	AP001065.3	lincRNA
ENSG00000277619	12.6131	2.5037	0.291411	8.59162	8.57481e-18	4.15969e-16	AC008406.3	antisense_RNA
ENSG00000277693	8.77351	-3.74896	0.765607	-4.89671	9.74532e-07	6.55695e-06	AP003900.1	lincRNA
ENSG00000277945	4.56858	-2.916	0.525491	-5.5491	2.87139e-08	2.63257e-07	AC107308.1	sense_intronic
ENSG00000278012	2.97074	-3.01228	0.830236	-3.62822	0.000285384	0.00108331	AL031658.2	sense_intronic
ENSG00000278266	150.703	-2.01641	0.329309	-6.12314	9.17492e-10	1.11153e-08	AC079949.2	lincRNA
ENSG00000278408	1.73433	2.59887	0.522944	4.96968	6.70621e-07	4.64396e-06	AC108861.1	antisense_RNA
ENSG00000278630	4.78379	-3.70614	1.01354	-3.65665	0.000255537	0.000981431	LINC02335	lincRNA
ENSG00000278698	4.88582	-2.76472	0.703948	-3.92745	8.58513e-05	0.000372958	AL162574.2	lincRNA
ENSG00000278910	10.408	-2.94748	0.489967	-6.01567	1.79141e-09	2.05804e-08	BANCR	lincRNA
ENSG00000279220	12.199	-2.7881	0.52988	-5.26174	1.42695e-07	1.13534e-06	GPR1-AS	processed_transcript
ENSG00000279458	1.49444	4.02299	0.913765	4.40265	1.06937e-05	5.76264e-05	AC244230.1	processed_transcript
ENSG00000279516	11.4951	-4.2206	1.01451	-4.16022	3.17941e-05	0.000153313	FAM230C	processed_transcript
ENSG00000279712	20.16	-4.23583	0.537494	-7.88071	3.25538e-15	1.03676e-13	FP325330.3	lincRNA
ENSG00000279949	8.09666	-3.25494	0.455332	-7.14851	8.77271e-13	1.81403e-11	AC022784.8	lincRNA
ENSG00000279973	2.23607	-2.8693	0.918535	-3.12378	0.00178542	0.00539191	CU104787.1	lincRNA
ENSG00000280356	6.25079	-2.90733	0.573935	-5.06561	4.07085e-07	2.94032e-06	AL021877.2	lincRNA
ENSG00000280623	29.2608	-3.50033	0.586307	-5.97013	2.37066e-09	2.67473e-08	PCAT14	lincRNA
ENSG00000280707	1.77294	-2.25161	0.611709	-3.68086	0.00023245	0.000902677	AL353747.4	lincRNA
ENSG00000280890	5.13732	-2.91548	0.531075	-5.48978	4.0243e-08	3.58176e-07	AC073324.2	lincRNA
ENSG00000280953	10.7905	-4.60454	0.622528	-7.39652	1.39803e-13	3.35907e-12	LINC01163	lincRNA
ENSG00000281097	5.83792	2.07113	0.516825	4.00742	6.13857e-05	0.000276359	LINC01395	lincRNA
ENSG00000281160	0.793675	2.84342	0.5687	4.99985	5.73755e-07	4.01856e-06	AC018358.1	antisense_RNA
ENSG00000281327	2.41921	-2.58866	0.541192	-4.78326	1.72471e-06	1.10111e-05	LINC01338	lincRNA
ENSG00000281386	3.35901	2.96033	0.657615	4.50161	6.74403e-06	3.79196e-05	AP003500.1	lincRNA
ENSG00000281406	292.648	-2.94665	0.28029	-10.5128	7.5385e-26	1.29843e-23	BLACAT1	lincRNA
ENSG00000281566	2.41012	-2.71656	0.843991	-3.21871	0.0012877	0.00406277	AL157778.1	lincRNA
ENSG00000281756	8.04544	-2.15908	0.353047	-6.11555	9.62218e-10	1.16143e-08	C2-AS1	antisense_RNA

## Sheet: Table 2 DE_miRNA
mature_miRNA	baseMean	log2FoldChange	lfcSE	stat	pvalue	padj
hsa-miR-18a-5p	108.803	-2.00668	0.194832	-10.2996	7.07742e-25	4.36565e-23
hsa-miR-25-5p	2.5406	-2.49613	0.380711	-6.55649	5.50882e-11	5.66346e-10
hsa-miR-105-5p	224.51	-6.60954	0.624629	-10.5816	3.62875e-26	2.83526e-24
hsa-miR-196a-5p	691.88	-4.72621	0.28726	-16.4527	8.01967e-61	4.69953e-58
hsa-miR-139-5p	184.742	2.19167	0.17834	12.2893	1.03432e-34	2.02036e-32
hsa-miR-139-3p	49.5714	2.5507	0.21463	11.8842	1.43058e-32	2.3952e-30
hsa-miR-183-3p	2.4321	-2.09	0.341001	-6.12903	8.84167e-10	7.61944e-09
hsa-miR-204-5p	24.9131	2.05188	0.327266	6.26976	3.61613e-10	3.28535e-09
hsa-miR-205-5p	769.081	2.91647	0.737097	3.9567	7.59928e-05	0.000298871
hsa-miR-1-3p	503.854	3.07527	0.327391	9.39326	5.81699e-21	2.06591e-19
hsa-miR-133a-5p	2.75603	2.32273	0.326165	7.12135	1.06872e-12	1.40735e-11
hsa-miR-133a-3p	308.098	3.08496	0.314885	9.79711	1.15857e-22	4.52616e-21
hsa-miR-143-3p	1.00926e+06	2.07804	0.2259	9.19892	3.61562e-20	1.08654e-18
hsa-miR-145-5p	20141.9	2.35186	0.223634	10.5166	7.24725e-26	5.30861e-24
hsa-miR-145-3p	361.059	2.13645	0.204639	10.4401	1.62611e-25	1.12106e-23
hsa-miR-184	8.90573	-2.55271	0.49275	-5.18053	2.21259e-07	1.29658e-06
hsa-miR-1-5p	0.724993	2.02157	0.459764	4.39697	1.09773e-05	4.98658e-05
hsa-miR-372-3p	12.0308	-4.1147	0.76181	-5.40121	6.61924e-08	4.19338e-07
hsa-miR-373-3p	3.58956	-3.96014	1.18949	-3.32929	0.000870673	0.0027729
hsa-miR-383-5p	4.19305	2.3394	0.390617	5.98898	2.11156e-09	1.6835e-08
hsa-miR-135b-5p	195.099	-3.16881	0.243066	-13.0368	7.55148e-39	2.21258e-36
hsa-miR-135b-3p	5.95985	-3.47957	0.351593	-9.8966	4.30686e-23	2.01906e-21
hsa-miR-133b	43.5098	2.86574	0.335467	8.54253	1.31315e-17	3.07803e-16
hsa-miR-196b-5p	1726.83	-4.39871	0.31154	-14.1193	2.89035e-45	1.12916e-42
hsa-miR-196b-3p	0.994787	-2.31973	0.468579	-4.95056	7.39993e-07	3.88911e-06
hsa-miR-431-5p	6.13875	-2.03503	0.245857	-8.2773	1.25997e-16	2.68487e-15
hsa-miR-483-5p	17.8846	-3.18631	0.476672	-6.68448	2.31744e-11	2.58671e-10
hsa-miR-483-3p	18.9218	-2.80129	0.443122	-6.32172	2.58671e-10	2.40605e-09
hsa-miR-490-5p	2.59606	3.28021	0.497904	6.58804	4.45666e-11	4.66358e-10
hsa-miR-490-3p	81.1043	3.2992	0.466548	7.07152	1.5325e-12	1.95227e-11
hsa-miR-512-3p	2.3376	-2.71972	0.80959	-3.35938	0.000781182	0.00252216
hsa-miR-519a-5p	2.05783	-3.026	0.771282	-3.92333	8.73319e-05	0.000338917
hsa-miR-516a-5p	3.8021	-3.56404	0.775326	-4.59683	4.28974e-06	2.01911e-05
hsa-miR-508-3p	18.7853	-2.01914	0.318249	-6.34452	2.23127e-10	2.12606e-09
hsa-miR-509-3p	9.54834	-2.89275	0.389882	-7.41954	1.17527e-13	1.76592e-12
hsa-miR-514a-3p	5.44389	-2.19741	0.398023	-5.52081	3.37442e-08	2.25989e-07
hsa-miR-551a	2.66907	-2.14448	0.427052	-5.02158	5.12481e-07	2.80667e-06
hsa-miR-552-5p	129.676	-5.89714	0.510774	-11.5455	7.77827e-31	9.11613e-29
hsa-miR-552-3p	47.0467	-6.46131	0.577179	-11.1946	4.33155e-29	4.61507e-27
hsa-miR-551b-3p	5.74338	2.09365	0.256549	8.1608	3.32824e-16	6.84332e-15
hsa-miR-573	1.20141	-2.28217	0.459295	-4.96885	6.73525e-07	3.60443e-06
hsa-miR-584-3p	1.55634	-2.05485	0.408831	-5.02615	5.00436e-07	2.75357e-06
hsa-miR-592	19.1997	-2.09553	0.268387	-7.80784	5.81767e-15	9.88161e-14
hsa-miR-615-3p	12.1245	-2.41207	0.31926	-7.55517	4.18326e-14	6.45102e-13
hsa-miR-767-5p	134.602	-6.76683	0.677484	-9.98817	1.71727e-23	9.14838e-22
hsa-miR-767-3p	4.51149	-4.32459	0.794673	-5.44197	5.26939e-08	3.39325e-07
hsa-miR-675-5p	0.863947	-2.07933	0.684753	-3.03661	0.00239252	0.0069752
hsa-miR-885-5p	0.858722	2.35124	0.352504	6.67011	2.55619e-11	2.79987e-10
hsa-miR-301b-5p	2.05297	-2.13547	0.439521	-4.85863	1.182e-06	6.12967e-06
hsa-miR-934	3.08714	-3.24595	0.671248	-4.83569	1.32683e-06	6.82038e-06
hsa-miR-935	23.2838	-2.93545	0.33146	-8.85613	8.28406e-19	2.25789e-17
hsa-miR-937-3p	10.8086	-2.46377	0.303606	-8.11503	4.85647e-16	9.64709e-15
hsa-miR-944	8.31609	3.25624	0.419206	7.76763	7.99658e-15	1.32e-13
hsa-miR-1304-3p	3.66772	-2.51304	0.6422	-3.91316	9.10945e-05	0.000352352
hsa-miR-548f-3p	2.06554	-3.22183	0.536119	-6.00954	1.86045e-09	1.49346e-08
hsa-miR-1269a	91.3447	-6.85412	0.726086	-9.43983	3.73399e-21	1.41169e-19
hsa-miR-1911-5p	4.17503	-2.99798	0.886623	-3.38135	0.0007213	0.00234173
hsa-miR-3189-3p	1.37718	-2.09499	0.420316	-4.98432	6.21806e-07	3.34292e-06
hsa-miR-3662	2.66435	-2.87469	0.415696	-6.91537	4.66637e-12	5.63813e-11
hsa-miR-1269b	12.5149	-5.76994	1.05152	-5.48723	4.08279e-08	2.6732e-07
hsa-miR-378i	0.605037	2.51412	0.536463	4.68648	2.77938e-06	1.35726e-05
hsa-miR-4652-5p	4.16384	-4.19569	0.615459	-6.81717	9.28486e-12	1.08819e-10
hsa-miR-4664-3p	1.75136	-2.62164	0.410256	-6.39025	1.65612e-10	1.61748e-09
hsa-miR-4728-3p	9.03937	-2.12562	0.368292	-5.77156	7.85398e-09	5.78923e-08
hsa-miR-4770	0.522749	2.09747	0.377015	5.56338	2.64605e-08	1.78228e-07
hsa-miR-5589-5p	1.50565	-3.03654	0.738929	-4.10938	3.96728e-05	0.000164881
hsa-miR-5589-3p	0.998848	-2.43941	0.670265	-3.63947	0.0002732	0.000961532
hsa-miR-5680	0.486022	2.06631	0.329913	6.26319	3.77182e-10	3.40044e-09
hsa-miR-5683	14.4374	2.95888	0.335073	8.83056	1.04151e-18	2.71257e-17
hsa-miR-6507-5p	0.774879	3.52866	0.544625	6.47906	9.22943e-11	9.32491e-10
hsa-miR-6510-3p	7.99608	4.70048	0.56452	8.3265	8.32663e-17	1.80719e-15
hsa-miR-548ba	1.19135	2.57677	0.493463	5.22181	1.77185e-07	1.04879e-06
hsa-miR-7974	2.79523	-2.42948	0.403615	-6.0193	1.75172e-09	1.41588e-08
